# Supplementary material for: Rational design of cancer gene panels with OncoPaD
Source: Genome Med. 2016 Oct 3;8:98. doi: 10.1186/s13073-016-0349-1 (PMC5047348; doi:10.1186/s13073-016-0349-1)
Supplement: Additional file 1: — Description of tumor cohorts. Excel file with description of the mutational datasets currently used by the OncoPaD web service (Table S1)﻿. (XLSX 6 kb) [file 13073_2016_349_MOESM1_ESM.xlsx]

## Sheet: Table S1A
Cancer type acronym	Complete cancer type name	Samples available
ALL	Acute lymphocytic leukemia	122
AML	Acute myeloid leukemia	196
BLCA	Bladder carcinoma	98
BRCA	Breast carcinoma	1148
CLL	Chronic lymphocytic leukemia	796
CM	Cutaneous melanoma	369
COREAD	Colorectal adenocarcinoma	229
DLBCL	Difuse B cell lymphoma	23
ESCA	Esophageal carcinoma	146
GBM	Glioblastoma multiforme	379
HC	Hepatocarcinoma	90
HNSC	Head and neck squamous cell carcinoma	375
LGG	Lower grade glioma	169
LUAD	Lung adenocarcinoma	391
LUSC	Lung squamous cell carcinoma	174
MB	Medulloblastoma	210
MM	Multiple myeloma	69
NB	Neuroblastoma	210
NSCLC	Non small cell lung carcinoma	31
OV	Serous ovarian adenocarcinoma	316
PA	Pylocytic astrocytoma	101
PAAD	Pancreas adenocarcinoma	214
PRAD	Prostate adenocarcinoma	243
RCCC	Renal clear cell carcinoma	417
SCLC	Small cell lung carcinoma	69
STAD	Stomach adenocarcinoma	161
THCA	Thyroid carcinoma	322
UCEC	Uterine corpus endometrioid carcinoma	230

## Sheet: Table S1B
Cancer type group	Cancer types included	Samples analyzed
Central nervous system malignancies	GBM,LGG,MB,NB,PA	1069
Digestive system carcinomas	COREAD,ESCA,HC,PAAD,STAD	840
Genitourinary system malignancies	BLCA,UCEC,OV,PRAD,RCCC	1304
Haematological malignancies	ALL,AML,CLL,DLBCL,MM	1206
Lung carcinomas	LUAD,LUSC,NSCLC,SCLC	596
Solid tumors	LUAD,LUSC,NSCLC,SCLC,GBM,LGG,MB,NB,PA,BLCA,BRCA,CM,COREAD,ESCA,HC,HNSC,OV,PAAD,PRAD,RCCC,STAD,THCA,UCEC	5586
