# Supplementary material for: Rational design of cancer gene panels with OncoPaD
Source: Genome Med. 2016 Oct 3;8:98. doi: 10.1186/s13073-016-0349-1 (PMC5047348; doi:10.1186/s13073-016-0349-1)
Supplement: Additional file 3: — Drivers information. Excel file containing the list of driver genes per tumor type currently used by the OncoPaD web service (Table S2). (XLSX 44 kb) [file 13073_2016_349_MOESM3_ESM.xlsx]

## Sheet: Table S3
Driver list where driver gene - cancer type relationship was detected	Gene symbol	Cancer type
Rubio-Perez&Tamborero(2015)	ABCB1	GBM
Rubio-Perez&Tamborero(2015)	ABL2	LUSC
Rubio-Perez&Tamborero(2015)	ACACA	UCEC
Rubio-Perez&Tamborero(2015)	ACAD8	GBM
Rubio-Perez&Tamborero(2015)	ACAD8	HNSC
Rubio-Perez&Tamborero(2015)	ACAD8	LUAD
Rubio-Perez&Tamborero(2015)	ACAD8	LUSC
Rubio-Perez&Tamborero(2015)	ACAD8	STAD
Rubio-Perez&Tamborero(2015)	ACO1	BRCA
Rubio-Perez&Tamborero(2015)	ACO1	COREAD
Rubio-Perez&Tamborero(2015)	ACO1	ESCA
Rubio-Perez&Tamborero(2015)	ACO1	RCCC
Rubio-Perez&Tamborero(2015)	ACO1	LGG
Rubio-Perez&Tamborero(2015)	ACO1	LUAD
Rubio-Perez&Tamborero(2015)	ACO1	LUSC
Rubio-Perez&Tamborero(2015)	ACO1	OV
Rubio-Perez&Tamborero(2015)	ACO1	CM
Rubio-Perez&Tamborero(2015)	ACO1	CM
Rubio-Perez&Tamborero(2015)	ACSL3	CM
Rubio-Perez&Tamborero(2015)	ACSL6	BLCA
Rubio-Perez&Tamborero(2015)	ACSL6	BRCA
Rubio-Perez&Tamborero(2015)	ACSL6	COREAD
Rubio-Perez&Tamborero(2015)	ACSL6	ESCA
Rubio-Perez&Tamborero(2015)	ACSL6	LUSC
Rubio-Perez&Tamborero(2015)	ACSL6	STAD
Rubio-Perez&Tamborero(2015)	ACTB	DLBCL
Rubio-Perez&Tamborero(2015)	ACTB	BLCA
Rubio-Perez&Tamborero(2015)	ACTB	BRCA
Rubio-Perez&Tamborero(2015)	ACTB	HNSC
Rubio-Perez&Tamborero(2015)	ACTB	UCEC
Rubio-Perez&Tamborero(2015)	ACTG1	BLCA
Rubio-Perez&Tamborero(2015)	ACTG1	CLL
Rubio-Perez&Tamborero(2015)	ACTG1	HNSC
Rubio-Perez&Tamborero(2015)	ACTG1	RCCC
Rubio-Perez&Tamborero(2015)	ACTG1	LUAD
Rubio-Perez&Tamborero(2015)	ACTG1	OV
Rubio-Perez&Tamborero(2015)	ACTG1	CM
Rubio-Perez&Tamborero(2015)	ACTG1	CM
Rubio-Perez&Tamborero(2015)	ACTG1	UCEC
Rubio-Perez&Tamborero(2015)	ACTG2	LUAD
Rubio-Perez&Tamborero(2015)	ACTG2	LUSC
Rubio-Perez&Tamborero(2015)	ACTG2	CM
Rubio-Perez&Tamborero(2015)	ACTG2	CM
Rubio-Perez&Tamborero(2015)	ACTG2	STAD
Rubio-Perez&Tamborero(2015)	ACVR1B	BRCA
Rubio-Perez&Tamborero(2015)	ACVR1B	COREAD
Rubio-Perez&Tamborero(2015)	ACVR1B	ESCA
Rubio-Perez&Tamborero(2015)	ACVR1B	LUAD
Rubio-Perez&Tamborero(2015)	ACVR1B	LUAD
Rubio-Perez&Tamborero(2015)	ACVR1B	LUSC
Rubio-Perez&Tamborero(2015)	ACVR1B	PAAD
Rubio-Perez&Tamborero(2015)	ACVR1B	CM
Rubio-Perez&Tamborero(2015)	ACVR1B	CM
Rubio-Perez&Tamborero(2015)	ACVR1B	STAD
Rubio-Perez&Tamborero(2015)	ACVR2A	STAD
Rubio-Perez&Tamborero(2015)	ACVR2A	HNSC
Rubio-Perez&Tamborero(2015)	ACVR2A	HC
Rubio-Perez&Tamborero(2015)	ACVR2A	LUAD
Rubio-Perez&Tamborero(2015)	ACVR2A	CM
Rubio-Perez&Tamborero(2015)	ACVR2A	STAD
Rubio-Perez&Tamborero(2015)	ADAM10	BLCA
Rubio-Perez&Tamborero(2015)	ADAM10	ESCA
Rubio-Perez&Tamborero(2015)	ADAM10	GBM
Rubio-Perez&Tamborero(2015)	ADAM10	HNSC
Rubio-Perez&Tamborero(2015)	ADAM10	LUAD
Rubio-Perez&Tamborero(2015)	ADAM10	LUSC
Rubio-Perez&Tamborero(2015)	ADAM10	STAD
Rubio-Perez&Tamborero(2015)	ADCY1	PRAD
Rubio-Perez&Tamborero(2015)	AFF4	BLCA
Rubio-Perez&Tamborero(2015)	AFF4	BRCA
Rubio-Perez&Tamborero(2015)	AFF4	ESCA
Rubio-Perez&Tamborero(2015)	AFF4	LUAD
Rubio-Perez&Tamborero(2015)	AFF4	LUSC
Rubio-Perez&Tamborero(2015)	AFF4	OV
Rubio-Perez&Tamborero(2015)	AFF4	CM
Rubio-Perez&Tamborero(2015)	AFF4	STAD
Rubio-Perez&Tamborero(2015)	AHCTF1	CM
Rubio-Perez&Tamborero(2015)	AHNAK	BLCA
Rubio-Perez&Tamborero(2015)	AHNAK	BRCA
Rubio-Perez&Tamborero(2015)	AHNAK	BRCA
Rubio-Perez&Tamborero(2015)	AHNAK	BRCA
Rubio-Perez&Tamborero(2015)	AHNAK	CLL
Rubio-Perez&Tamborero(2015)	AHNAK	PAAD
Rubio-Perez&Tamborero(2015)	AHNAK	PRAD
Rubio-Perez&Tamborero(2015)	AHNAK	SCLC
Rubio-Perez&Tamborero(2015)	AHNAK	CM
Rubio-Perez&Tamborero(2015)	AHNAK	THCA
Rubio-Perez&Tamborero(2015)	AHR	BLCA
Rubio-Perez&Tamborero(2015)	AHR	ESCA
Rubio-Perez&Tamborero(2015)	AHR	HNSC
Rubio-Perez&Tamborero(2015)	AHR	RCCC
Rubio-Perez&Tamborero(2015)	AHR	NB
Rubio-Perez&Tamborero(2015)	AHR	SCLC
Rubio-Perez&Tamborero(2015)	AHR	CM
Rubio-Perez&Tamborero(2015)	AHR	CM
Rubio-Perez&Tamborero(2015)	AHR	UCEC
Rubio-Perez&Tamborero(2015)	AKAP9	DLBCL
Rubio-Perez&Tamborero(2015)	AKAP9	BRCA
Rubio-Perez&Tamborero(2015)	AKAP9	COREAD
Rubio-Perez&Tamborero(2015)	AKAP9	STAD
Rubio-Perez&Tamborero(2015)	AKAP9	GBM
Rubio-Perez&Tamborero(2015)	AKAP9	NSCLC
Rubio-Perez&Tamborero(2015)	AKAP9	PRAD
Rubio-Perez&Tamborero(2015)	AKAP9	SCLC
Rubio-Perez&Tamborero(2015)	AKAP9	THCA
Rubio-Perez&Tamborero(2015)	AKT1	BRCA
Rubio-Perez&Tamborero(2015)	AKT1	BRCA
Rubio-Perez&Tamborero(2015)	AKT1	BRCA
Rubio-Perez&Tamborero(2015)	AKT1	HNSC
Rubio-Perez&Tamborero(2015)	AKT1	RCCC
Rubio-Perez&Tamborero(2015)	AKT1	LUAD
Rubio-Perez&Tamborero(2015)	AKT1	CM
Rubio-Perez&Tamborero(2015)	AKT1	UCEC
Rubio-Perez&Tamborero(2015)	ALK	NB
Rubio-Perez&Tamborero(2015)	ALK	UCEC
Rubio-Perez&Tamborero(2015)	ANK3	BLCA
Rubio-Perez&Tamborero(2015)	ANK3	BRCA
Rubio-Perez&Tamborero(2015)	ANK3	BRCA
Rubio-Perez&Tamborero(2015)	ANK3	STAD
Rubio-Perez&Tamborero(2015)	ANK3	GBM
Rubio-Perez&Tamborero(2015)	ANK3	NB
Rubio-Perez&Tamborero(2015)	ANK3	PAAD
Rubio-Perez&Tamborero(2015)	ANK3	SCLC
Rubio-Perez&Tamborero(2015)	ANK3	SCLC
Rubio-Perez&Tamborero(2015)	ANK3	CM
Rubio-Perez&Tamborero(2015)	ANK3	CM
Rubio-Perez&Tamborero(2015)	ANK3	UCEC
Rubio-Perez&Tamborero(2015)	APAF1	HNSC
Rubio-Perez&Tamborero(2015)	APC	BLCA
Rubio-Perez&Tamborero(2015)	APC	BRCA
Rubio-Perez&Tamborero(2015)	APC	COREAD
Rubio-Perez&Tamborero(2015)	APC	COREAD
Rubio-Perez&Tamborero(2015)	APC	STAD
Rubio-Perez&Tamborero(2015)	APC	HNSC
Rubio-Perez&Tamborero(2015)	APC	HC
Rubio-Perez&Tamborero(2015)	APC	MM
Rubio-Perez&Tamborero(2015)	APC	NSCLC
Rubio-Perez&Tamborero(2015)	APC	PRAD
Rubio-Perez&Tamborero(2015)	APC	STAD
Rubio-Perez&Tamborero(2015)	AQR	BLCA
Rubio-Perez&Tamborero(2015)	AQR	BRCA
Rubio-Perez&Tamborero(2015)	AQR	GBM
Rubio-Perez&Tamborero(2015)	AQR	LUSC
Rubio-Perez&Tamborero(2015)	AQR	PRAD
Rubio-Perez&Tamborero(2015)	AQR	CM
Rubio-Perez&Tamborero(2015)	AQR	CM
Rubio-Perez&Tamborero(2015)	AQR	STAD
Rubio-Perez&Tamborero(2015)	ARAP3	UCEC
Rubio-Perez&Tamborero(2015)	ARFGAP1	BLCA
Rubio-Perez&Tamborero(2015)	ARFGAP1	HNSC
Rubio-Perez&Tamborero(2015)	ARFGAP1	LUAD
Rubio-Perez&Tamborero(2015)	ARFGAP1	CM
Rubio-Perez&Tamborero(2015)	ARFGAP3	PRAD
Rubio-Perez&Tamborero(2015)	ARFGEF1	STAD
Rubio-Perez&Tamborero(2015)	ARFGEF2	BLCA
Rubio-Perez&Tamborero(2015)	ARFGEF2	BRCA
Rubio-Perez&Tamborero(2015)	ARFGEF2	BRCA
Rubio-Perez&Tamborero(2015)	ARFGEF2	BRCA
Rubio-Perez&Tamborero(2015)	ARFGEF2	ESCA
Rubio-Perez&Tamborero(2015)	ARFGEF2	GBM
Rubio-Perez&Tamborero(2015)	ARFGEF2	HNSC
Rubio-Perez&Tamborero(2015)	ARFGEF2	LGG
Rubio-Perez&Tamborero(2015)	ARFGEF2	LUSC
Rubio-Perez&Tamborero(2015)	ARFGEF2	CM
Rubio-Perez&Tamborero(2015)	ARHGAP26	BLCA
Rubio-Perez&Tamborero(2015)	ARHGAP26	ESCA
Rubio-Perez&Tamborero(2015)	ARHGAP26	RCCC
Rubio-Perez&Tamborero(2015)	ARHGAP26	LGG
Rubio-Perez&Tamborero(2015)	ARHGAP26	LUAD
Rubio-Perez&Tamborero(2015)	ARHGAP26	CM
Rubio-Perez&Tamborero(2015)	ARHGAP26	STAD
Rubio-Perez&Tamborero(2015)	ARHGAP26	THCA
Rubio-Perez&Tamborero(2015)	ARHGAP29	CM
Rubio-Perez&Tamborero(2015)	ARHGAP35	BLCA
Rubio-Perez&Tamborero(2015)	ARHGAP35	BRCA
Rubio-Perez&Tamborero(2015)	ARHGAP35	CLL
Rubio-Perez&Tamborero(2015)	ARHGAP35	ESCA
Rubio-Perez&Tamborero(2015)	ARHGAP35	GBM
Rubio-Perez&Tamborero(2015)	ARHGAP35	HNSC
Rubio-Perez&Tamborero(2015)	ARHGAP35	HC
Rubio-Perez&Tamborero(2015)	ARHGAP35	MM
Rubio-Perez&Tamborero(2015)	ARHGAP35	PAAD
Rubio-Perez&Tamborero(2015)	ARHGAP35	CM
Rubio-Perez&Tamborero(2015)	ARHGAP35	STAD
Rubio-Perez&Tamborero(2015)	ARHGAP35	UCEC
Rubio-Perez&Tamborero(2015)	ARHGEF2	CM
Rubio-Perez&Tamborero(2015)	ARHGEF6	GBM
Rubio-Perez&Tamborero(2015)	ARHGEF6	HNSC
Rubio-Perez&Tamborero(2015)	ARHGEF6	LGG
Rubio-Perez&Tamborero(2015)	ARHGEF6	LUSC
Rubio-Perez&Tamborero(2015)	ARHGEF6	CM
Rubio-Perez&Tamborero(2015)	ARHGEF6	CM
Rubio-Perez&Tamborero(2015)	ARHGEF6	STAD
Rubio-Perez&Tamborero(2015)	ARHGEF6	UCEC
Rubio-Perez&Tamborero(2015)	ARID1A	DLBCL
Rubio-Perez&Tamborero(2015)	ARID1A	BLCA
Rubio-Perez&Tamborero(2015)	ARID1A	BRCA
Rubio-Perez&Tamborero(2015)	ARID1A	BRCA
Rubio-Perez&Tamborero(2015)	ARID1A	BRCA
Rubio-Perez&Tamborero(2015)	ARID1A	CLL
Rubio-Perez&Tamborero(2015)	ARID1A	COREAD
Rubio-Perez&Tamborero(2015)	ARID1A	ESCA
Rubio-Perez&Tamborero(2015)	ARID1A	STAD
Rubio-Perez&Tamborero(2015)	ARID1A	GBM
Rubio-Perez&Tamborero(2015)	ARID1A	RCCC
Rubio-Perez&Tamborero(2015)	ARID1A	LGG
Rubio-Perez&Tamborero(2015)	ARID1A	HC
Rubio-Perez&Tamborero(2015)	ARID1A	LUAD
Rubio-Perez&Tamborero(2015)	ARID1A	LUSC
Rubio-Perez&Tamborero(2015)	ARID1A	MB
Rubio-Perez&Tamborero(2015)	ARID1A	NB
Rubio-Perez&Tamborero(2015)	ARID1A	OV
Rubio-Perez&Tamborero(2015)	ARID1A	PAAD
Rubio-Perez&Tamborero(2015)	ARID1A	PAAD
Rubio-Perez&Tamborero(2015)	ARID1A	SCLC
Rubio-Perez&Tamborero(2015)	ARID1A	STAD
Rubio-Perez&Tamborero(2015)	ARID1A	UCEC
Rubio-Perez&Tamborero(2015)	ARID1B	BLCA
Rubio-Perez&Tamborero(2015)	ARID1B	STAD
Rubio-Perez&Tamborero(2015)	ARID1B	HNSC
Rubio-Perez&Tamborero(2015)	ARID1B	RCCC
Rubio-Perez&Tamborero(2015)	ARID1B	LGG
Rubio-Perez&Tamborero(2015)	ARID1B	HC
Rubio-Perez&Tamborero(2015)	ARID1B	LUSC
Rubio-Perez&Tamborero(2015)	ARID1B	MB
Rubio-Perez&Tamborero(2015)	ARID1B	PRAD
Rubio-Perez&Tamborero(2015)	ARID1B	SCLC
Rubio-Perez&Tamborero(2015)	ARID1B	CM
Rubio-Perez&Tamborero(2015)	ARID2	BRCA
Rubio-Perez&Tamborero(2015)	ARID2	BRCA
Rubio-Perez&Tamborero(2015)	ARID2	ESCA
Rubio-Perez&Tamborero(2015)	ARID2	GBM
Rubio-Perez&Tamborero(2015)	ARID2	HNSC
Rubio-Perez&Tamborero(2015)	ARID2	RCCC
Rubio-Perez&Tamborero(2015)	ARID2	LGG
Rubio-Perez&Tamborero(2015)	ARID2	HC
Rubio-Perez&Tamborero(2015)	ARID2	MB
Rubio-Perez&Tamborero(2015)	ARID2	MM
Rubio-Perez&Tamborero(2015)	ARID2	PAAD
Rubio-Perez&Tamborero(2015)	ARID2	SCLC
Rubio-Perez&Tamborero(2015)	ARID2	CM
Rubio-Perez&Tamborero(2015)	ARID2	CM
Rubio-Perez&Tamborero(2015)	ARID2	THCA
Rubio-Perez&Tamborero(2015)	ARID4A	STAD
Rubio-Perez&Tamborero(2015)	ARID4B	BRCA
Rubio-Perez&Tamborero(2015)	ARID5B	UCEC
Rubio-Perez&Tamborero(2015)	ARNTL	BRCA
Rubio-Perez&Tamborero(2015)	ARNTL	COREAD
Rubio-Perez&Tamborero(2015)	ARNTL	ESCA
Rubio-Perez&Tamborero(2015)	ARNTL	LUSC
Rubio-Perez&Tamborero(2015)	ARNTL	UCEC
Rubio-Perez&Tamborero(2015)	ASH1L	BRCA
Rubio-Perez&Tamborero(2015)	ASH1L	STAD
Rubio-Perez&Tamborero(2015)	ASH1L	RCCC
Rubio-Perez&Tamborero(2015)	ASH1L	HC
Rubio-Perez&Tamborero(2015)	ASH1L	OV
Rubio-Perez&Tamborero(2015)	ASH1L	SCLC
Rubio-Perez&Tamborero(2015)	ASPM	BRCA
Rubio-Perez&Tamborero(2015)	ASPM	COREAD
Rubio-Perez&Tamborero(2015)	ASPM	ESCA
Rubio-Perez&Tamborero(2015)	ASPM	OV
Rubio-Perez&Tamborero(2015)	ASPM	SCLC
Rubio-Perez&Tamborero(2015)	ASPM	SCLC
Rubio-Perez&Tamborero(2015)	ASPM	CM
Rubio-Perez&Tamborero(2015)	ASXL1	CLL
Rubio-Perez&Tamborero(2015)	ASXL1	AML
Rubio-Perez&Tamborero(2015)	ATF1	BRCA
Rubio-Perez&Tamborero(2015)	ATF1	RCCC
Rubio-Perez&Tamborero(2015)	ATF1	OV
Rubio-Perez&Tamborero(2015)	ATF1	CM
Rubio-Perez&Tamborero(2015)	ATF1	UCEC
Rubio-Perez&Tamborero(2015)	ATIC	BRCA
Rubio-Perez&Tamborero(2015)	ATIC	HNSC
Rubio-Perez&Tamborero(2015)	ATIC	LUAD
Rubio-Perez&Tamborero(2015)	ATIC	OV
Rubio-Perez&Tamborero(2015)	ATIC	PRAD
Rubio-Perez&Tamborero(2015)	ATIC	CM
Rubio-Perez&Tamborero(2015)	ATIC	CM
Rubio-Perez&Tamborero(2015)	ATIC	STAD
Rubio-Perez&Tamborero(2015)	ATIC	UCEC
Rubio-Perez&Tamborero(2015)	ATM	BRCA
Rubio-Perez&Tamborero(2015)	ATM	BRCA
Rubio-Perez&Tamborero(2015)	ATM	BRCA
Rubio-Perez&Tamborero(2015)	ATM	CLL
Rubio-Perez&Tamborero(2015)	ATM	CLL
Rubio-Perez&Tamborero(2015)	ATM	COREAD
Rubio-Perez&Tamborero(2015)	ATM	ESCA
Rubio-Perez&Tamborero(2015)	ATM	HNSC
Rubio-Perez&Tamborero(2015)	ATM	RCCC
Rubio-Perez&Tamborero(2015)	ATM	NB
Rubio-Perez&Tamborero(2015)	ATM	PAAD
Rubio-Perez&Tamborero(2015)	ATM	PRAD
Rubio-Perez&Tamborero(2015)	ATM	UCEC
Rubio-Perez&Tamborero(2015)	ATP6AP2	HNSC
Rubio-Perez&Tamborero(2015)	ATP6AP2	LUAD
Rubio-Perez&Tamborero(2015)	ATP6AP2	CM
Rubio-Perez&Tamborero(2015)	ATP6AP2	STAD
Rubio-Perez&Tamborero(2015)	ATR	BLCA
Rubio-Perez&Tamborero(2015)	ATR	BRCA
Rubio-Perez&Tamborero(2015)	ATR	ESCA
Rubio-Perez&Tamborero(2015)	ATR	HNSC
Rubio-Perez&Tamborero(2015)	ATR	OV
Rubio-Perez&Tamborero(2015)	ATR	SCLC
Rubio-Perez&Tamborero(2015)	ATR	SCLC
Rubio-Perez&Tamborero(2015)	ATR	STAD
Rubio-Perez&Tamborero(2015)	ATR	UCEC
Rubio-Perez&Tamborero(2015)	ATRX	CLL
Rubio-Perez&Tamborero(2015)	ATRX	COREAD
Rubio-Perez&Tamborero(2015)	ATRX	ESCA
Rubio-Perez&Tamborero(2015)	ATRX	STAD
Rubio-Perez&Tamborero(2015)	ATRX	GBM
Rubio-Perez&Tamborero(2015)	ATRX	HNSC
Rubio-Perez&Tamborero(2015)	ATRX	LGG
Rubio-Perez&Tamborero(2015)	ATRX	HC
Rubio-Perez&Tamborero(2015)	ATRX	NB
Rubio-Perez&Tamborero(2015)	ATRX	OV
Rubio-Perez&Tamborero(2015)	ATRX	PRAD
Rubio-Perez&Tamborero(2015)	ATRX	SCLC
Rubio-Perez&Tamborero(2015)	ATRX	CM
Rubio-Perez&Tamborero(2015)	ATRX	STAD
Rubio-Perez&Tamborero(2015)	AXIN1	UCEC
Rubio-Perez&Tamborero(2015)	AXIN2	COREAD
Rubio-Perez&Tamborero(2015)	B2M	HNSC
Rubio-Perez&Tamborero(2015)	B2M	LUSC
Rubio-Perez&Tamborero(2015)	B2M	CM
Rubio-Perez&Tamborero(2015)	B2M	CM
Rubio-Perez&Tamborero(2015)	BAP1	BLCA
Rubio-Perez&Tamborero(2015)	BAP1	BRCA
Rubio-Perez&Tamborero(2015)	BAP1	BRCA
Rubio-Perez&Tamborero(2015)	BAP1	ESCA
Rubio-Perez&Tamborero(2015)	BAP1	GBM
Rubio-Perez&Tamborero(2015)	BAP1	HNSC
Rubio-Perez&Tamborero(2015)	BAP1	RCCC
Rubio-Perez&Tamborero(2015)	BAP1	LUAD
Rubio-Perez&Tamborero(2015)	BAP1	LUAD
Rubio-Perez&Tamborero(2015)	BAP1	OV
Rubio-Perez&Tamborero(2015)	BAP1	CM
Rubio-Perez&Tamborero(2015)	BAP1	CM
Rubio-Perez&Tamborero(2015)	BAP1	STAD
Rubio-Perez&Tamborero(2015)	BAZ2B	HNSC
Rubio-Perez&Tamborero(2015)	BAZ2B	LUAD
Rubio-Perez&Tamborero(2015)	BAZ2B	OV
Rubio-Perez&Tamborero(2015)	BAZ2B	SCLC
Rubio-Perez&Tamborero(2015)	BAZ2B	CM
Rubio-Perez&Tamborero(2015)	BAZ2B	CM
Rubio-Perez&Tamborero(2015)	BAZ2B	UCEC
Rubio-Perez&Tamborero(2015)	BCL11A	HNSC
Rubio-Perez&Tamborero(2015)	BCLAF1	BLCA
Rubio-Perez&Tamborero(2015)	BCLAF1	ESCA
Rubio-Perez&Tamborero(2015)	BCLAF1	RCCC
Rubio-Perez&Tamborero(2015)	BCLAF1	MB
Rubio-Perez&Tamborero(2015)	BCLAF1	PRAD
Rubio-Perez&Tamborero(2015)	BCLAF1	SCLC
Rubio-Perez&Tamborero(2015)	BCLAF1	CM
Rubio-Perez&Tamborero(2015)	BCLAF1	CM
Rubio-Perez&Tamborero(2015)	BCLAF1	UCEC
Rubio-Perez&Tamborero(2015)	BCOR	BLCA
Rubio-Perez&Tamborero(2015)	BCOR	BRCA
Rubio-Perez&Tamborero(2015)	BCOR	CLL
Rubio-Perez&Tamborero(2015)	BCOR	CLL
Rubio-Perez&Tamborero(2015)	BCOR	COREAD
Rubio-Perez&Tamborero(2015)	BCOR	RCCC
Rubio-Perez&Tamborero(2015)	BCOR	AML
Rubio-Perez&Tamborero(2015)	BCOR	MB
Rubio-Perez&Tamborero(2015)	BCOR	PRAD
Rubio-Perez&Tamborero(2015)	BCOR	STAD
Rubio-Perez&Tamborero(2015)	BLM	BLCA
Rubio-Perez&Tamborero(2015)	BLM	CLL
Rubio-Perez&Tamborero(2015)	BLM	ESCA
Rubio-Perez&Tamborero(2015)	BLM	HC
Rubio-Perez&Tamborero(2015)	BLM	HC
Rubio-Perez&Tamborero(2015)	BLM	LUAD
Rubio-Perez&Tamborero(2015)	BLM	LUSC
Rubio-Perez&Tamborero(2015)	BLM	CM
Rubio-Perez&Tamborero(2015)	BMPR2	BLCA
Rubio-Perez&Tamborero(2015)	BMPR2	BRCA
Rubio-Perez&Tamborero(2015)	BMPR2	COREAD
Rubio-Perez&Tamborero(2015)	BMPR2	HNSC
Rubio-Perez&Tamborero(2015)	BMPR2	RCCC
Rubio-Perez&Tamborero(2015)	BMPR2	LUAD
Rubio-Perez&Tamborero(2015)	BMPR2	OV
Rubio-Perez&Tamborero(2015)	BMPR2	SCLC
Rubio-Perez&Tamborero(2015)	BMPR2	CM
Rubio-Perez&Tamborero(2015)	BMPR2	CM
Rubio-Perez&Tamborero(2015)	BMPR2	UCEC
Rubio-Perez&Tamborero(2015)	BNC2	BRCA
Rubio-Perez&Tamborero(2015)	BNC2	HNSC
Rubio-Perez&Tamborero(2015)	BNC2	PRAD
Rubio-Perez&Tamborero(2015)	BNC2	SCLC
Rubio-Perez&Tamborero(2015)	BNC2	CM
Rubio-Perez&Tamborero(2015)	BPTF	BRCA
Rubio-Perez&Tamborero(2015)	BPTF	COREAD
Rubio-Perez&Tamborero(2015)	BPTF	ESCA
Rubio-Perez&Tamborero(2015)	BPTF	GBM
Rubio-Perez&Tamborero(2015)	BPTF	HNSC
Rubio-Perez&Tamborero(2015)	BPTF	HC
Rubio-Perez&Tamborero(2015)	BPTF	PRAD
Rubio-Perez&Tamborero(2015)	BPTF	CM
Rubio-Perez&Tamborero(2015)	BPTF	STAD
Rubio-Perez&Tamborero(2015)	BPTF	THCA
Rubio-Perez&Tamborero(2015)	BRAF	BLCA
Rubio-Perez&Tamborero(2015)	BRAF	BRCA
Rubio-Perez&Tamborero(2015)	BRAF	BRCA
Rubio-Perez&Tamborero(2015)	BRAF	BRCA
Rubio-Perez&Tamborero(2015)	BRAF	CLL
Rubio-Perez&Tamborero(2015)	BRAF	COREAD
Rubio-Perez&Tamborero(2015)	BRAF	GBM
Rubio-Perez&Tamborero(2015)	BRAF	HNSC
Rubio-Perez&Tamborero(2015)	BRAF	LUAD
Rubio-Perez&Tamborero(2015)	BRAF	LUAD
Rubio-Perez&Tamborero(2015)	BRAF	MM
Rubio-Perez&Tamborero(2015)	BRAF	OV
Rubio-Perez&Tamborero(2015)	BRAF	PRAD
Rubio-Perez&Tamborero(2015)	BRAF	CM
Rubio-Perez&Tamborero(2015)	BRAF	CM
Rubio-Perez&Tamborero(2015)	BRAF	STAD
Rubio-Perez&Tamborero(2015)	BRAF	THCA
Rubio-Perez&Tamborero(2015)	BRAF	UCEC
Rubio-Perez&Tamborero(2015)	BRCA1	BLCA
Rubio-Perez&Tamborero(2015)	BRCA1	BRCA
Rubio-Perez&Tamborero(2015)	BRCA1	BRCA
Rubio-Perez&Tamborero(2015)	BRCA1	BRCA
Rubio-Perez&Tamborero(2015)	BRCA1	STAD
Rubio-Perez&Tamborero(2015)	BRCA1	GBM
Rubio-Perez&Tamborero(2015)	BRCA1	HNSC
Rubio-Perez&Tamborero(2015)	BRCA1	OV
Rubio-Perez&Tamborero(2015)	BRCA1	CM
Rubio-Perez&Tamborero(2015)	BRCA1	STAD
Rubio-Perez&Tamborero(2015)	BRCA1	UCEC
Rubio-Perez&Tamborero(2015)	BRCA2	BRCA
Rubio-Perez&Tamborero(2015)	BRCA2	OV
Rubio-Perez&Tamborero(2015)	BRWD1	COREAD
Rubio-Perez&Tamborero(2015)	BRWD1	HNSC
Rubio-Perez&Tamborero(2015)	BRWD1	LUAD
Rubio-Perez&Tamborero(2015)	BRWD1	SCLC
Rubio-Perez&Tamborero(2015)	BRWD1	CM
Rubio-Perez&Tamborero(2015)	C15orf55	CM
Rubio-Perez&Tamborero(2015)	CAD	BLCA
Rubio-Perez&Tamborero(2015)	CAD	BRCA
Rubio-Perez&Tamborero(2015)	CAD	COREAD
Rubio-Perez&Tamborero(2015)	CAD	STAD
Rubio-Perez&Tamborero(2015)	CAD	GBM
Rubio-Perez&Tamborero(2015)	CAD	HNSC
Rubio-Perez&Tamborero(2015)	CAD	RCCC
Rubio-Perez&Tamborero(2015)	CAD	LGG
Rubio-Perez&Tamborero(2015)	CAD	STAD
Rubio-Perez&Tamborero(2015)	CAPN7	ESCA
Rubio-Perez&Tamborero(2015)	CAPN7	LUAD
Rubio-Perez&Tamborero(2015)	CAPN7	STAD
Rubio-Perez&Tamborero(2015)	CAPN7	UCEC
Rubio-Perez&Tamborero(2015)	CARM1	BLCA
Rubio-Perez&Tamborero(2015)	CARM1	BRCA
Rubio-Perez&Tamborero(2015)	CARM1	CLL
Rubio-Perez&Tamborero(2015)	CARM1	GBM
Rubio-Perez&Tamborero(2015)	CARM1	HNSC
Rubio-Perez&Tamborero(2015)	CARM1	LUAD
Rubio-Perez&Tamborero(2015)	CARM1	UCEC
Rubio-Perez&Tamborero(2015)	CASP1	CLL
Rubio-Perez&Tamborero(2015)	CASP1	GBM
Rubio-Perez&Tamborero(2015)	CASP1	HNSC
Rubio-Perez&Tamborero(2015)	CASP1	OV
Rubio-Perez&Tamborero(2015)	CASP1	PRAD
Rubio-Perez&Tamborero(2015)	CASP1	CM
Rubio-Perez&Tamborero(2015)	CASP8	BLCA
Rubio-Perez&Tamborero(2015)	CASP8	BRCA
Rubio-Perez&Tamborero(2015)	CASP8	BRCA
Rubio-Perez&Tamborero(2015)	CASP8	BRCA
Rubio-Perez&Tamborero(2015)	CASP8	COREAD
Rubio-Perez&Tamborero(2015)	CASP8	HNSC
Rubio-Perez&Tamborero(2015)	CASP8	HNSC
Rubio-Perez&Tamborero(2015)	CASP8	LUAD
Rubio-Perez&Tamborero(2015)	CASP8	LUSC
Rubio-Perez&Tamborero(2015)	CASP8	MM
Rubio-Perez&Tamborero(2015)	CASP8	CM
Rubio-Perez&Tamborero(2015)	CASP8	STAD
Rubio-Perez&Tamborero(2015)	CAST	BLCA
Rubio-Perez&Tamborero(2015)	CAST	BRCA
Rubio-Perez&Tamborero(2015)	CAST	LUSC
Rubio-Perez&Tamborero(2015)	CAST	CM
Rubio-Perez&Tamborero(2015)	CAST	CM
Rubio-Perez&Tamborero(2015)	CAST	UCEC
Rubio-Perez&Tamborero(2015)	CAT	BLCA
Rubio-Perez&Tamborero(2015)	CAT	HNSC
Rubio-Perez&Tamborero(2015)	CAT	RCCC
Rubio-Perez&Tamborero(2015)	CAT	LUAD
Rubio-Perez&Tamborero(2015)	CAT	PRAD
Rubio-Perez&Tamborero(2015)	CAT	CM
Rubio-Perez&Tamborero(2015)	CAT	STAD
Rubio-Perez&Tamborero(2015)	CAT	UCEC
Rubio-Perez&Tamborero(2015)	CBFB	BRCA
Rubio-Perez&Tamborero(2015)	CBFB	BRCA
Rubio-Perez&Tamborero(2015)	CBFB	BRCA
Rubio-Perez&Tamborero(2015)	CBFB	AML
Rubio-Perez&Tamborero(2015)	CBFB	CM
Rubio-Perez&Tamborero(2015)	CCAR1	BLCA
Rubio-Perez&Tamborero(2015)	CCAR1	BRCA
Rubio-Perez&Tamborero(2015)	CCAR1	BRCA
Rubio-Perez&Tamborero(2015)	CCAR1	HNSC
Rubio-Perez&Tamborero(2015)	CCAR1	RCCC
Rubio-Perez&Tamborero(2015)	CCAR1	LUAD
Rubio-Perez&Tamborero(2015)	CCAR1	LUSC
Rubio-Perez&Tamborero(2015)	CCAR1	MB
Rubio-Perez&Tamborero(2015)	CCAR1	OV
Rubio-Perez&Tamborero(2015)	CCAR1	MB
Rubio-Perez&Tamborero(2015)	CCAR1	CM
Rubio-Perez&Tamborero(2015)	CCAR1	CM
Rubio-Perez&Tamborero(2015)	CCAR1	STAD
Rubio-Perez&Tamborero(2015)	CCND1	UCEC
Rubio-Perez&Tamborero(2015)	CCT5	BLCA
Rubio-Perez&Tamborero(2015)	CCT5	BRCA
Rubio-Perez&Tamborero(2015)	CCT5	HNSC
Rubio-Perez&Tamborero(2015)	CCT5	LUAD
Rubio-Perez&Tamborero(2015)	CCT5	OV
Rubio-Perez&Tamborero(2015)	CCT5	SCLC
Rubio-Perez&Tamborero(2015)	CCT5	CM
Rubio-Perez&Tamborero(2015)	CCT5	STAD
Rubio-Perez&Tamborero(2015)	CDC27	PRAD
Rubio-Perez&Tamborero(2015)	CDC73	COREAD
Rubio-Perez&Tamborero(2015)	CDC73	RCCC
Rubio-Perez&Tamborero(2015)	CDC73	LUSC
Rubio-Perez&Tamborero(2015)	CDC73	CM
Rubio-Perez&Tamborero(2015)	CDC73	CM
Rubio-Perez&Tamborero(2015)	CDC73	STAD
Rubio-Perez&Tamborero(2015)	CDH1	BLCA
Rubio-Perez&Tamborero(2015)	CDH1	BRCA
Rubio-Perez&Tamborero(2015)	CDH1	BRCA
Rubio-Perez&Tamborero(2015)	CDH1	BRCA
Rubio-Perez&Tamborero(2015)	CDH1	BRCA
Rubio-Perez&Tamborero(2015)	CDH1	BRCA
Rubio-Perez&Tamborero(2015)	CDH1	ESCA
Rubio-Perez&Tamborero(2015)	CDH1	STAD
Rubio-Perez&Tamborero(2015)	CDH1	HNSC
Rubio-Perez&Tamborero(2015)	CDH1	HNSC
Rubio-Perez&Tamborero(2015)	CDH1	RCCC
Rubio-Perez&Tamborero(2015)	CDH1	LUAD
Rubio-Perez&Tamborero(2015)	CDH1	LUSC
Rubio-Perez&Tamborero(2015)	CDH1	PRAD
Rubio-Perez&Tamborero(2015)	CDH1	CM
Rubio-Perez&Tamborero(2015)	CDH1	CM
Rubio-Perez&Tamborero(2015)	CDK12	BLCA
Rubio-Perez&Tamborero(2015)	CDK12	BRCA
Rubio-Perez&Tamborero(2015)	CDK12	COREAD
Rubio-Perez&Tamborero(2015)	CDK12	HNSC
Rubio-Perez&Tamborero(2015)	CDK12	LGG
Rubio-Perez&Tamborero(2015)	CDK12	LUAD
Rubio-Perez&Tamborero(2015)	CDK12	OV
Rubio-Perez&Tamborero(2015)	CDK12	SCLC
Rubio-Perez&Tamborero(2015)	CDK12	THCA
Rubio-Perez&Tamborero(2015)	CDK4	CM
Rubio-Perez&Tamborero(2015)	CDKN1A	BLCA
Rubio-Perez&Tamborero(2015)	CDKN1A	LUSC
Rubio-Perez&Tamborero(2015)	CDKN1A	CM
Rubio-Perez&Tamborero(2015)	CDKN1B	BLCA
Rubio-Perez&Tamborero(2015)	CDKN1B	BRCA
Rubio-Perez&Tamborero(2015)	CDKN1B	BRCA
Rubio-Perez&Tamborero(2015)	CDKN1B	COREAD
Rubio-Perez&Tamborero(2015)	CDKN1B	ESCA
Rubio-Perez&Tamborero(2015)	CDKN1B	HNSC
Rubio-Perez&Tamborero(2015)	CDKN1B	LUAD
Rubio-Perez&Tamborero(2015)	CDKN1B	PRAD
Rubio-Perez&Tamborero(2015)	CDKN1B	UCEC
Rubio-Perez&Tamborero(2015)	CDKN2A	BLCA
Rubio-Perez&Tamborero(2015)	CDKN2A	ESCA
Rubio-Perez&Tamborero(2015)	CDKN2A	HNSC
Rubio-Perez&Tamborero(2015)	CDKN2A	HNSC
Rubio-Perez&Tamborero(2015)	CDKN2A	LUAD
Rubio-Perez&Tamborero(2015)	CDKN2A	LUSC
Rubio-Perez&Tamborero(2015)	CDKN2A	CM
Rubio-Perez&Tamborero(2015)	CDKN2A	CM
Rubio-Perez&Tamborero(2015)	CDKN2A	STAD
Rubio-Perez&Tamborero(2015)	CEBPA	AML
Rubio-Perez&Tamborero(2015)	CEP290	BLCA
Rubio-Perez&Tamborero(2015)	CEP290	BRCA
Rubio-Perez&Tamborero(2015)	CEP290	COREAD
Rubio-Perez&Tamborero(2015)	CEP290	ESCA
Rubio-Perez&Tamborero(2015)	CEP290	HNSC
Rubio-Perez&Tamborero(2015)	CEP290	HC
Rubio-Perez&Tamborero(2015)	CEP290	MM
Rubio-Perez&Tamborero(2015)	CEP290	NB
Rubio-Perez&Tamborero(2015)	CEP290	PRAD
Rubio-Perez&Tamborero(2015)	CEP290	CM
Rubio-Perez&Tamborero(2015)	CEP290	STAD
Rubio-Perez&Tamborero(2015)	CHD1L	LUAD
Rubio-Perez&Tamborero(2015)	CHD1L	LUSC
Rubio-Perez&Tamborero(2015)	CHD1L	OV
Rubio-Perez&Tamborero(2015)	CHD1L	PRAD
Rubio-Perez&Tamborero(2015)	CHD1L	SCLC
Rubio-Perez&Tamborero(2015)	CHD1L	CM
Rubio-Perez&Tamborero(2015)	CHD1L	STAD
Rubio-Perez&Tamborero(2015)	CHD3	BLCA
Rubio-Perez&Tamborero(2015)	CHD3	STAD
Rubio-Perez&Tamborero(2015)	CHD3	LUSC
Rubio-Perez&Tamborero(2015)	CHD3	PRAD
Rubio-Perez&Tamborero(2015)	CHD3	CM
Rubio-Perez&Tamborero(2015)	CHD3	THCA
Rubio-Perez&Tamborero(2015)	CHD3	UCEC
Rubio-Perez&Tamborero(2015)	CHD4	DLBCL
Rubio-Perez&Tamborero(2015)	CHD4	BRCA
Rubio-Perez&Tamborero(2015)	CHD4	COREAD
Rubio-Perez&Tamborero(2015)	CHD4	ESCA
Rubio-Perez&Tamborero(2015)	CHD4	AML
Rubio-Perez&Tamborero(2015)	CHD4	OV
Rubio-Perez&Tamborero(2015)	CHD4	PRAD
Rubio-Perez&Tamborero(2015)	CHD4	UCEC
Rubio-Perez&Tamborero(2015)	CHD6	CM
Rubio-Perez&Tamborero(2015)	CHD8	GBM
Rubio-Perez&Tamborero(2015)	CHD9	BLCA
Rubio-Perez&Tamborero(2015)	CHD9	BRCA
Rubio-Perez&Tamborero(2015)	CHD9	COREAD
Rubio-Perez&Tamborero(2015)	CHD9	HNSC
Rubio-Perez&Tamborero(2015)	CHD9	MM
Rubio-Perez&Tamborero(2015)	CHD9	CM
Rubio-Perez&Tamborero(2015)	CHD9	UCEC
Rubio-Perez&Tamborero(2015)	CHEK2	BLCA
Rubio-Perez&Tamborero(2015)	CHEK2	BRCA
Rubio-Perez&Tamborero(2015)	CHEK2	RCCC
Rubio-Perez&Tamborero(2015)	CHEK2	LGG
Rubio-Perez&Tamborero(2015)	CHEK2	LUAD
Rubio-Perez&Tamborero(2015)	CHEK2	LUSC
Rubio-Perez&Tamborero(2015)	CHEK2	PRAD
Rubio-Perez&Tamborero(2015)	CHEK2	SCLC
Rubio-Perez&Tamborero(2015)	CHEK2	CM
Rubio-Perez&Tamborero(2015)	CHEK2	STAD
Rubio-Perez&Tamborero(2015)	CHEK2	UCEC
Rubio-Perez&Tamborero(2015)	CIC	BLCA
Rubio-Perez&Tamborero(2015)	CIC	BRCA
Rubio-Perez&Tamborero(2015)	CIC	BRCA
Rubio-Perez&Tamborero(2015)	CIC	ESCA
Rubio-Perez&Tamborero(2015)	CIC	LGG
Rubio-Perez&Tamborero(2015)	CIC	LUAD
Rubio-Perez&Tamborero(2015)	CIC	LUSC
Rubio-Perez&Tamborero(2015)	CIC	CM
Rubio-Perez&Tamborero(2015)	CIITA	HNSC
Rubio-Perez&Tamborero(2015)	CLASP2	BLCA
Rubio-Perez&Tamborero(2015)	CLASP2	BRCA
Rubio-Perez&Tamborero(2015)	CLASP2	CLL
Rubio-Perez&Tamborero(2015)	CLASP2	HNSC
Rubio-Perez&Tamborero(2015)	CLASP2	LUAD
Rubio-Perez&Tamborero(2015)	CLASP2	LUSC
Rubio-Perez&Tamborero(2015)	CLASP2	OV
Rubio-Perez&Tamborero(2015)	CLASP2	CM
Rubio-Perez&Tamborero(2015)	CLASP2	STAD
Rubio-Perez&Tamborero(2015)	CLCC1	CM
Rubio-Perez&Tamborero(2015)	CLOCK	GBM
Rubio-Perez&Tamborero(2015)	CLOCK	LUSC
Rubio-Perez&Tamborero(2015)	CLOCK	CM
Rubio-Perez&Tamborero(2015)	CLOCK	STAD
Rubio-Perez&Tamborero(2015)	CLOCK	UCEC
Rubio-Perez&Tamborero(2015)	CLSPN	BLCA
Rubio-Perez&Tamborero(2015)	CLSPN	BRCA
Rubio-Perez&Tamborero(2015)	CLSPN	CLL
Rubio-Perez&Tamborero(2015)	CLSPN	COREAD
Rubio-Perez&Tamborero(2015)	CLSPN	HNSC
Rubio-Perez&Tamborero(2015)	CLSPN	LUAD
Rubio-Perez&Tamborero(2015)	CLSPN	OV
Rubio-Perez&Tamborero(2015)	CLSPN	SCLC
Rubio-Perez&Tamborero(2015)	CLSPN	CM
Rubio-Perez&Tamborero(2015)	CLSPN	CM
Rubio-Perez&Tamborero(2015)	CLTC	BLCA
Rubio-Perez&Tamborero(2015)	CLTC	BRCA
Rubio-Perez&Tamborero(2015)	CLTC	ESCA
Rubio-Perez&Tamborero(2015)	CLTC	GBM
Rubio-Perez&Tamborero(2015)	CLTC	RCCC
Rubio-Perez&Tamborero(2015)	CLTC	CM
Rubio-Perez&Tamborero(2015)	CLTC	STAD
Rubio-Perez&Tamborero(2015)	CLTC	UCEC
Rubio-Perez&Tamborero(2015)	CNOT1	ALL
Rubio-Perez&Tamborero(2015)	CNOT1	BLCA
Rubio-Perez&Tamborero(2015)	CNOT1	COREAD
Rubio-Perez&Tamborero(2015)	CNOT1	ESCA
Rubio-Perez&Tamborero(2015)	CNOT1	GBM
Rubio-Perez&Tamborero(2015)	CNOT1	HC
Rubio-Perez&Tamborero(2015)	CNOT1	PRAD
Rubio-Perez&Tamborero(2015)	CNOT1	STAD
Rubio-Perez&Tamborero(2015)	CNOT3	ALL
Rubio-Perez&Tamborero(2015)	CNOT3	BRCA
Rubio-Perez&Tamborero(2015)	CNOT3	ESCA
Rubio-Perez&Tamborero(2015)	CNOT3	RCCC
Rubio-Perez&Tamborero(2015)	CNOT3	LUAD
Rubio-Perez&Tamborero(2015)	CNOT3	LUSC
Rubio-Perez&Tamborero(2015)	CNOT3	PRAD
Rubio-Perez&Tamborero(2015)	CNOT3	CM
Rubio-Perez&Tamborero(2015)	CNOT3	CM
Rubio-Perez&Tamborero(2015)	CNOT4	HNSC
Rubio-Perez&Tamborero(2015)	CNOT4	RCCC
Rubio-Perez&Tamborero(2015)	CNOT4	LUAD
Rubio-Perez&Tamborero(2015)	CNOT4	LUSC
Rubio-Perez&Tamborero(2015)	CNOT4	STAD
Rubio-Perez&Tamborero(2015)	CNOT4	UCEC
Rubio-Perez&Tamborero(2015)	CNTNAP1	PRAD
Rubio-Perez&Tamborero(2015)	COL1A1	HNSC
Rubio-Perez&Tamborero(2015)	COL1A1	LUAD
Rubio-Perez&Tamborero(2015)	COL1A1	NB
Rubio-Perez&Tamborero(2015)	COL1A1	CM
Rubio-Perez&Tamborero(2015)	COL1A1	STAD
Rubio-Perez&Tamborero(2015)	COPS2	BLCA
Rubio-Perez&Tamborero(2015)	COPS2	RCCC
Rubio-Perez&Tamborero(2015)	COPS2	LUAD
Rubio-Perez&Tamborero(2015)	COPS2	LUSC
Rubio-Perez&Tamborero(2015)	COPS2	CM
Rubio-Perez&Tamborero(2015)	COPS2	CM
Rubio-Perez&Tamborero(2015)	COPS2	STAD
Rubio-Perez&Tamborero(2015)	CREBBP	DLBCL
Rubio-Perez&Tamborero(2015)	CREBBP	CLL
Rubio-Perez&Tamborero(2015)	CREBBP	COREAD
Rubio-Perez&Tamborero(2015)	CREBBP	ESCA
Rubio-Perez&Tamborero(2015)	CREBBP	LUAD
Rubio-Perez&Tamborero(2015)	CREBBP	MB
Rubio-Perez&Tamborero(2015)	CREBBP	NB
Rubio-Perez&Tamborero(2015)	CREBBP	PAAD
Rubio-Perez&Tamborero(2015)	CREBBP	SCLC
Rubio-Perez&Tamborero(2015)	CREBBP	SCLC
Rubio-Perez&Tamborero(2015)	CRNKL1	LUAD
Rubio-Perez&Tamborero(2015)	CRTC3	CM
Rubio-Perez&Tamborero(2015)	CSDA	RCCC
Rubio-Perez&Tamborero(2015)	CSDA	LUSC
Rubio-Perez&Tamborero(2015)	CSDA	CM
Rubio-Perez&Tamborero(2015)	CSDA	STAD
Rubio-Perez&Tamborero(2015)	CSDE1	BLCA
Rubio-Perez&Tamborero(2015)	CSDE1	BRCA
Rubio-Perez&Tamborero(2015)	CSDE1	BRCA
Rubio-Perez&Tamborero(2015)	CSDE1	GBM
Rubio-Perez&Tamborero(2015)	CSDE1	LUSC
Rubio-Perez&Tamborero(2015)	CSDE1	OV
Rubio-Perez&Tamborero(2015)	CSDE1	STAD
Rubio-Perez&Tamborero(2015)	CSNK1G3	BRCA
Rubio-Perez&Tamborero(2015)	CSNK1G3	ESCA
Rubio-Perez&Tamborero(2015)	CSNK1G3	LUAD
Rubio-Perez&Tamborero(2015)	CSNK1G3	CM
Rubio-Perez&Tamborero(2015)	CSNK1G3	CM
Rubio-Perez&Tamborero(2015)	CSNK1G3	STAD
Rubio-Perez&Tamborero(2015)	CSNK1G3	UCEC
Rubio-Perez&Tamborero(2015)	CSNK2A1	HNSC
Rubio-Perez&Tamborero(2015)	CTCF	BLCA
Rubio-Perez&Tamborero(2015)	CTCF	BRCA
Rubio-Perez&Tamborero(2015)	CTCF	COREAD
Rubio-Perez&Tamborero(2015)	CTCF	HNSC
Rubio-Perez&Tamborero(2015)	CTCF	RCCC
Rubio-Perez&Tamborero(2015)	CTCF	LUAD
Rubio-Perez&Tamborero(2015)	CTCF	CM
Rubio-Perez&Tamborero(2015)	CTCF	UCEC
Rubio-Perez&Tamborero(2015)	CTNNB1	BLCA
Rubio-Perez&Tamborero(2015)	CTNNB1	COREAD
Rubio-Perez&Tamborero(2015)	CTNNB1	ESCA
Rubio-Perez&Tamborero(2015)	CTNNB1	STAD
Rubio-Perez&Tamborero(2015)	CTNNB1	HNSC
Rubio-Perez&Tamborero(2015)	CTNNB1	HC
Rubio-Perez&Tamborero(2015)	CTNNB1	HC
Rubio-Perez&Tamborero(2015)	CTNNB1	LUAD
Rubio-Perez&Tamborero(2015)	CTNNB1	LUSC
Rubio-Perez&Tamborero(2015)	CTNNB1	MB
Rubio-Perez&Tamborero(2015)	CTNNB1	OV
Rubio-Perez&Tamborero(2015)	CTNNB1	MB
Rubio-Perez&Tamborero(2015)	CTNNB1	PRAD
Rubio-Perez&Tamborero(2015)	CTNNB1	CM
Rubio-Perez&Tamborero(2015)	CTNNB1	STAD
Rubio-Perez&Tamborero(2015)	CTNNB1	THCA
Rubio-Perez&Tamborero(2015)	CTNNB1	UCEC
Rubio-Perez&Tamborero(2015)	CTNND1	UCEC
Rubio-Perez&Tamborero(2015)	CTTN	LUSC
Rubio-Perez&Tamborero(2015)	CUL1	BRCA
Rubio-Perez&Tamborero(2015)	CUL1	COREAD
Rubio-Perez&Tamborero(2015)	CUL1	GBM
Rubio-Perez&Tamborero(2015)	CUL1	HNSC
Rubio-Perez&Tamborero(2015)	CUL1	RCCC
Rubio-Perez&Tamborero(2015)	CUL1	AML
Rubio-Perez&Tamborero(2015)	CUL1	LUSC
Rubio-Perez&Tamborero(2015)	CUL1	CM
Rubio-Perez&Tamborero(2015)	CUL1	STAD
Rubio-Perez&Tamborero(2015)	CUL1	UCEC
Rubio-Perez&Tamborero(2015)	CUL2	BLCA
Rubio-Perez&Tamborero(2015)	CUL2	LUAD
Rubio-Perez&Tamborero(2015)	CUL2	OV
Rubio-Perez&Tamborero(2015)	CUL2	PRAD
Rubio-Perez&Tamborero(2015)	CUL2	CM
Rubio-Perez&Tamborero(2015)	CUL2	CM
Rubio-Perez&Tamborero(2015)	CUL2	STAD
Rubio-Perez&Tamborero(2015)	CUL3	ESCA
Rubio-Perez&Tamborero(2015)	CUL3	HNSC
Rubio-Perez&Tamborero(2015)	CUL3	HNSC
Rubio-Perez&Tamborero(2015)	CUL3	LUAD
Rubio-Perez&Tamborero(2015)	CUL3	PRAD
Rubio-Perez&Tamborero(2015)	CUL3	CM
Rubio-Perez&Tamborero(2015)	CUL3	STAD
Rubio-Perez&Tamborero(2015)	CUX1	UCEC
Rubio-Perez&Tamborero(2015)	CYLD	HNSC
Rubio-Perez&Tamborero(2015)	CYLD	LUAD
Rubio-Perez&Tamborero(2015)	CYLD	CM
Rubio-Perez&Tamborero(2015)	CYLD	CM
Rubio-Perez&Tamborero(2015)	CYLD	STAD
Rubio-Perez&Tamborero(2015)	CYTH4	CM
Rubio-Perez&Tamborero(2015)	DDX3X	BLCA
Rubio-Perez&Tamborero(2015)	DDX3X	BRCA
Rubio-Perez&Tamborero(2015)	DDX3X	CLL
Rubio-Perez&Tamborero(2015)	DDX3X	CLL
Rubio-Perez&Tamborero(2015)	DDX3X	HNSC
Rubio-Perez&Tamborero(2015)	DDX3X	RCCC
Rubio-Perez&Tamborero(2015)	DDX3X	LGG
Rubio-Perez&Tamborero(2015)	DDX3X	LUAD
Rubio-Perez&Tamborero(2015)	DDX3X	LUSC
Rubio-Perez&Tamborero(2015)	DDX3X	MB
Rubio-Perez&Tamborero(2015)	DDX3X	MM
Rubio-Perez&Tamborero(2015)	DDX3X	MB
Rubio-Perez&Tamborero(2015)	DDX3X	CM
Rubio-Perez&Tamborero(2015)	DDX3X	CM
Rubio-Perez&Tamborero(2015)	DDX5	BLCA
Rubio-Perez&Tamborero(2015)	DDX5	BRCA
Rubio-Perez&Tamborero(2015)	DDX5	BRCA
Rubio-Perez&Tamborero(2015)	DDX5	ESCA
Rubio-Perez&Tamborero(2015)	DDX5	STAD
Rubio-Perez&Tamborero(2015)	DDX5	RCCC
Rubio-Perez&Tamborero(2015)	DDX5	LUAD
Rubio-Perez&Tamborero(2015)	DDX5	OV
Rubio-Perez&Tamborero(2015)	DDX5	CM
Rubio-Perez&Tamborero(2015)	DDX5	STAD
Rubio-Perez&Tamborero(2015)	DEPDC1B	UCEC
Rubio-Perez&Tamborero(2015)	DHX15	BRCA
Rubio-Perez&Tamborero(2015)	DHX15	BRCA
Rubio-Perez&Tamborero(2015)	DHX15	RCCC
Rubio-Perez&Tamborero(2015)	DHX15	LUAD
Rubio-Perez&Tamborero(2015)	DHX15	LUSC
Rubio-Perez&Tamborero(2015)	DHX15	CM
Rubio-Perez&Tamborero(2015)	DHX15	CM
Rubio-Perez&Tamborero(2015)	DHX15	STAD
Rubio-Perez&Tamborero(2015)	DHX15	UCEC
Rubio-Perez&Tamborero(2015)	DHX35	UCEC
Rubio-Perez&Tamborero(2015)	DHX9	LUSC
Rubio-Perez&Tamborero(2015)	DICER1	BLCA
Rubio-Perez&Tamborero(2015)	DICER1	HNSC
Rubio-Perez&Tamborero(2015)	DICER1	RCCC
Rubio-Perez&Tamborero(2015)	DICER1	SCLC
Rubio-Perez&Tamborero(2015)	DICER1	CM
Rubio-Perez&Tamborero(2015)	DICER1	THCA
Rubio-Perez&Tamborero(2015)	DICER1	UCEC
Rubio-Perez&Tamborero(2015)	DIS3	BLCA
Rubio-Perez&Tamborero(2015)	DIS3	BRCA
Rubio-Perez&Tamborero(2015)	DIS3	COREAD
Rubio-Perez&Tamborero(2015)	DIS3	GBM
Rubio-Perez&Tamborero(2015)	DIS3	RCCC
Rubio-Perez&Tamborero(2015)	DIS3	AML
Rubio-Perez&Tamborero(2015)	DIS3	CM
Rubio-Perez&Tamborero(2015)	DIS3	STAD
Rubio-Perez&Tamborero(2015)	DIS3	UCEC
Rubio-Perez&Tamborero(2015)	DLG1	BLCA
Rubio-Perez&Tamborero(2015)	DLG1	ESCA
Rubio-Perez&Tamborero(2015)	DLG1	LUSC
Rubio-Perez&Tamborero(2015)	DLG1	OV
Rubio-Perez&Tamborero(2015)	DLG1	CM
Rubio-Perez&Tamborero(2015)	DLG1	STAD
Rubio-Perez&Tamborero(2015)	DNMT3A	COREAD
Rubio-Perez&Tamborero(2015)	DNMT3A	HNSC
Rubio-Perez&Tamborero(2015)	DNMT3A	AML
Rubio-Perez&Tamborero(2015)	DNMT3A	LUAD
Rubio-Perez&Tamborero(2015)	DNMT3A	OV
Rubio-Perez&Tamborero(2015)	DNMT3A	CM
Rubio-Perez&Tamborero(2015)	DNMT3A	CM
Rubio-Perez&Tamborero(2015)	DNMT3A	STAD
Rubio-Perez&Tamborero(2015)	DNMT3A	UCEC
Rubio-Perez&Tamborero(2015)	EEF1A1	ESCA
Rubio-Perez&Tamborero(2015)	EEF1A1	HNSC
Rubio-Perez&Tamborero(2015)	EEF1A1	RCCC
Rubio-Perez&Tamborero(2015)	EEF1A1	LUSC
Rubio-Perez&Tamborero(2015)	EEF1A1	STAD
Rubio-Perez&Tamborero(2015)	EEF1B2	BLCA
Rubio-Perez&Tamborero(2015)	EEF1B2	LGG
Rubio-Perez&Tamborero(2015)	EEF1B2	LUAD
Rubio-Perez&Tamborero(2015)	EEF1B2	PRAD
Rubio-Perez&Tamborero(2015)	EFTUD2	LUAD
Rubio-Perez&Tamborero(2015)	EGFR	BRCA
Rubio-Perez&Tamborero(2015)	EGFR	COREAD
Rubio-Perez&Tamborero(2015)	EGFR	ESCA
Rubio-Perez&Tamborero(2015)	EGFR	GBM
Rubio-Perez&Tamborero(2015)	EGFR	GBM
Rubio-Perez&Tamborero(2015)	EGFR	HNSC
Rubio-Perez&Tamborero(2015)	EGFR	RCCC
Rubio-Perez&Tamborero(2015)	EGFR	AML
Rubio-Perez&Tamborero(2015)	EGFR	LGG
Rubio-Perez&Tamborero(2015)	EGFR	LUAD
Rubio-Perez&Tamborero(2015)	EGFR	LUSC
Rubio-Perez&Tamborero(2015)	EGFR	PRAD
Rubio-Perez&Tamborero(2015)	EGFR	STAD
Rubio-Perez&Tamborero(2015)	EGFR	UCEC
Rubio-Perez&Tamborero(2015)	EIF1AX	BRCA
Rubio-Perez&Tamborero(2015)	EIF1AX	LGG
Rubio-Perez&Tamborero(2015)	EIF1AX	CM
Rubio-Perez&Tamborero(2015)	EIF1AX	THCA
Rubio-Perez&Tamborero(2015)	EIF1AX	UCEC
Rubio-Perez&Tamborero(2015)	EIF2AK3	BLCA
Rubio-Perez&Tamborero(2015)	EIF2AK3	ESCA
Rubio-Perez&Tamborero(2015)	EIF2AK3	RCCC
Rubio-Perez&Tamborero(2015)	EIF2AK3	LUAD
Rubio-Perez&Tamborero(2015)	EIF2AK3	OV
Rubio-Perez&Tamborero(2015)	EIF2AK3	PRAD
Rubio-Perez&Tamborero(2015)	EIF2AK3	SCLC
Rubio-Perez&Tamborero(2015)	EIF2AK3	SCLC
Rubio-Perez&Tamborero(2015)	EIF2AK3	CM
Rubio-Perez&Tamborero(2015)	EIF2AK3	CM
Rubio-Perez&Tamborero(2015)	EIF2AK3	STAD
Rubio-Perez&Tamborero(2015)	EIF2AK3	UCEC
Rubio-Perez&Tamborero(2015)	EIF2C3	BRCA
Rubio-Perez&Tamborero(2015)	EIF2C3	HNSC
Rubio-Perez&Tamborero(2015)	EIF2C3	RCCC
Rubio-Perez&Tamborero(2015)	EIF2C3	LUAD
Rubio-Perez&Tamborero(2015)	EIF2C3	LUSC
Rubio-Perez&Tamborero(2015)	EIF2C3	NB
Rubio-Perez&Tamborero(2015)	EIF2C3	UCEC
Rubio-Perez&Tamborero(2015)	EIF4A2	BLCA
Rubio-Perez&Tamborero(2015)	EIF4A2	BRCA
Rubio-Perez&Tamborero(2015)	EIF4A2	RCCC
Rubio-Perez&Tamborero(2015)	EIF4A2	LUAD
Rubio-Perez&Tamborero(2015)	EIF4A2	LUSC
Rubio-Perez&Tamborero(2015)	EIF4A2	OV
Rubio-Perez&Tamborero(2015)	EIF4A2	CM
Rubio-Perez&Tamborero(2015)	EIF4A2	STAD
Rubio-Perez&Tamborero(2015)	EIF4A2	UCEC
Rubio-Perez&Tamborero(2015)	EIF4G1	BLCA
Rubio-Perez&Tamborero(2015)	EIF4G1	BRCA
Rubio-Perez&Tamborero(2015)	EIF4G1	ESCA
Rubio-Perez&Tamborero(2015)	EIF4G1	RCCC
Rubio-Perez&Tamborero(2015)	EIF4G1	LUAD
Rubio-Perez&Tamborero(2015)	EIF4G1	PRAD
Rubio-Perez&Tamborero(2015)	EIF4G1	CM
Rubio-Perez&Tamborero(2015)	EIF4G1	CM
Rubio-Perez&Tamborero(2015)	EIF4G1	STAD
Rubio-Perez&Tamborero(2015)	EIF4G1	UCEC
Rubio-Perez&Tamborero(2015)	EIF4G3	CM
Rubio-Perez&Tamborero(2015)	ELF1	BLCA
Rubio-Perez&Tamborero(2015)	ELF1	BRCA
Rubio-Perez&Tamborero(2015)	ELF1	HNSC
Rubio-Perez&Tamborero(2015)	ELF1	HNSC
Rubio-Perez&Tamborero(2015)	ELF1	RCCC
Rubio-Perez&Tamborero(2015)	ELF1	LUSC
Rubio-Perez&Tamborero(2015)	ELF1	CM
Rubio-Perez&Tamborero(2015)	ELF3	BLCA
Rubio-Perez&Tamborero(2015)	ELF3	COREAD
Rubio-Perez&Tamborero(2015)	ELF3	ESCA
Rubio-Perez&Tamborero(2015)	ELF3	CM
Rubio-Perez&Tamborero(2015)	ELF3	STAD
Rubio-Perez&Tamborero(2015)	ELF4	HNSC
Rubio-Perez&Tamborero(2015)	EP300	BLCA
Rubio-Perez&Tamborero(2015)	EP300	BRCA
Rubio-Perez&Tamborero(2015)	EP300	CLL
Rubio-Perez&Tamborero(2015)	EP300	ESCA
Rubio-Perez&Tamborero(2015)	EP300	HNSC
Rubio-Perez&Tamborero(2015)	EP300	HNSC
Rubio-Perez&Tamborero(2015)	EP300	LUAD
Rubio-Perez&Tamborero(2015)	EP300	PAAD
Rubio-Perez&Tamborero(2015)	EP300	PRAD
Rubio-Perez&Tamborero(2015)	EP300	SCLC
Rubio-Perez&Tamborero(2015)	EP300	SCLC
Rubio-Perez&Tamborero(2015)	EP300	CM
Rubio-Perez&Tamborero(2015)	EP300	UCEC
Rubio-Perez&Tamborero(2015)	EPC1	PAAD
Rubio-Perez&Tamborero(2015)	EPHA1	STAD
Rubio-Perez&Tamborero(2015)	EPHA2	HNSC
Rubio-Perez&Tamborero(2015)	EPHA4	LUAD
Rubio-Perez&Tamborero(2015)	EPHB2	LUAD
Rubio-Perez&Tamborero(2015)	ERBB2	BRCA
Rubio-Perez&Tamborero(2015)	ERBB2IP	BLCA
Rubio-Perez&Tamborero(2015)	ERBB2IP	BRCA
Rubio-Perez&Tamborero(2015)	ERBB2IP	CLL
Rubio-Perez&Tamborero(2015)	ERBB2IP	ESCA
Rubio-Perez&Tamborero(2015)	ERBB2IP	RCCC
Rubio-Perez&Tamborero(2015)	ERBB2IP	LUAD
Rubio-Perez&Tamborero(2015)	ERBB2IP	LUSC
Rubio-Perez&Tamborero(2015)	ERBB2IP	OV
Rubio-Perez&Tamborero(2015)	ERBB2IP	CM
Rubio-Perez&Tamborero(2015)	ERBB2IP	STAD
Rubio-Perez&Tamborero(2015)	ERBB3	BLCA
Rubio-Perez&Tamborero(2015)	ERBB3	CM
Rubio-Perez&Tamborero(2015)	ERBB3	UCEC
Rubio-Perez&Tamborero(2015)	ERCC2	BLCA
Rubio-Perez&Tamborero(2015)	ERCC2	BRCA
Rubio-Perez&Tamborero(2015)	ERCC2	ESCA
Rubio-Perez&Tamborero(2015)	ERCC2	LUAD
Rubio-Perez&Tamborero(2015)	ERCC2	PRAD
Rubio-Perez&Tamborero(2015)	ERCC2	STAD
Rubio-Perez&Tamborero(2015)	EZH2	ESCA
Rubio-Perez&Tamborero(2015)	EZH2	GBM
Rubio-Perez&Tamborero(2015)	EZH2	HNSC
Rubio-Perez&Tamborero(2015)	EZH2	RCCC
Rubio-Perez&Tamborero(2015)	EZH2	AML
Rubio-Perez&Tamborero(2015)	EZH2	LUAD
Rubio-Perez&Tamborero(2015)	EZH2	LUSC
Rubio-Perez&Tamborero(2015)	EZH2	CM
Rubio-Perez&Tamborero(2015)	EZH2	CM
Rubio-Perez&Tamborero(2015)	EZH2	STAD
Rubio-Perez&Tamborero(2015)	F8	OV
Rubio-Perez&Tamborero(2015)	FAF1	CM
Rubio-Perez&Tamborero(2015)	FAM123B	BLCA
Rubio-Perez&Tamborero(2015)	FAM123B	COREAD
Rubio-Perez&Tamborero(2015)	FAM123B	RCCC
Rubio-Perez&Tamborero(2015)	FAM123B	LGG
Rubio-Perez&Tamborero(2015)	FAM123B	OV
Rubio-Perez&Tamborero(2015)	FAM123B	SCLC
Rubio-Perez&Tamborero(2015)	FAM123B	SCLC
Rubio-Perez&Tamborero(2015)	FAM123B	STAD
Rubio-Perez&Tamborero(2015)	FAM123B	UCEC
Rubio-Perez&Tamborero(2015)	FAM46C	MM
Rubio-Perez&Tamborero(2015)	FANCI	CM
Rubio-Perez&Tamborero(2015)	FAS	CM
Rubio-Perez&Tamborero(2015)	FAS	CM
Rubio-Perez&Tamborero(2015)	FAS	STAD
Rubio-Perez&Tamborero(2015)	FAS	UCEC
Rubio-Perez&Tamborero(2015)	FAT1	BLCA
Rubio-Perez&Tamborero(2015)	FAT1	GBM
Rubio-Perez&Tamborero(2015)	FAT1	HNSC
Rubio-Perez&Tamborero(2015)	FAT1	HNSC
Rubio-Perez&Tamborero(2015)	FAT1	LGG
Rubio-Perez&Tamborero(2015)	FAT1	LUAD
Rubio-Perez&Tamborero(2015)	FAT1	PRAD
Rubio-Perez&Tamborero(2015)	FAT1	SCLC
Rubio-Perez&Tamborero(2015)	FAT2	HNSC
Rubio-Perez&Tamborero(2015)	FBXO11	DLBCL
Rubio-Perez&Tamborero(2015)	FBXW7	ALL
Rubio-Perez&Tamborero(2015)	FBXW7	BLCA
Rubio-Perez&Tamborero(2015)	FBXW7	BRCA
Rubio-Perez&Tamborero(2015)	FBXW7	CLL
Rubio-Perez&Tamborero(2015)	FBXW7	COREAD
Rubio-Perez&Tamborero(2015)	FBXW7	ESCA
Rubio-Perez&Tamborero(2015)	FBXW7	HNSC
Rubio-Perez&Tamborero(2015)	FBXW7	LUAD
Rubio-Perez&Tamborero(2015)	FBXW7	LUAD
Rubio-Perez&Tamborero(2015)	FBXW7	MB
Rubio-Perez&Tamborero(2015)	FBXW7	OV
Rubio-Perez&Tamborero(2015)	FBXW7	CM
Rubio-Perez&Tamborero(2015)	FBXW7	UCEC
Rubio-Perez&Tamborero(2015)	FCRL4	CM
Rubio-Perez&Tamborero(2015)	FGFR1	PA
Rubio-Perez&Tamborero(2015)	FGFR2	BLCA
Rubio-Perez&Tamborero(2015)	FGFR2	CLL
Rubio-Perez&Tamborero(2015)	FGFR2	ESCA
Rubio-Perez&Tamborero(2015)	FGFR2	HNSC
Rubio-Perez&Tamborero(2015)	FGFR2	LUAD
Rubio-Perez&Tamborero(2015)	FGFR2	LUSC
Rubio-Perez&Tamborero(2015)	FGFR2	PRAD
Rubio-Perez&Tamborero(2015)	FGFR2	STAD
Rubio-Perez&Tamborero(2015)	FGFR2	UCEC
Rubio-Perez&Tamborero(2015)	FGFR3	BLCA
Rubio-Perez&Tamborero(2015)	FGFR3	CLL
Rubio-Perez&Tamborero(2015)	FGFR3	LUSC
Rubio-Perez&Tamborero(2015)	FGFR3	CM
Rubio-Perez&Tamborero(2015)	FIP1L1	PRAD
Rubio-Perez&Tamborero(2015)	FKBP5	BLCA
Rubio-Perez&Tamborero(2015)	FLT3	ALL
Rubio-Perez&Tamborero(2015)	FLT3	BLCA
Rubio-Perez&Tamborero(2015)	FLT3	BRCA
Rubio-Perez&Tamborero(2015)	FLT3	BRCA
Rubio-Perez&Tamborero(2015)	FLT3	ESCA
Rubio-Perez&Tamborero(2015)	FLT3	HNSC
Rubio-Perez&Tamborero(2015)	FLT3	RCCC
Rubio-Perez&Tamborero(2015)	FLT3	AML
Rubio-Perez&Tamborero(2015)	FLT3	HC
Rubio-Perez&Tamborero(2015)	FLT3	OV
Rubio-Perez&Tamborero(2015)	FLT3	STAD
Rubio-Perez&Tamborero(2015)	FLT3	UCEC
Rubio-Perez&Tamborero(2015)	FMR1	BRCA
Rubio-Perez&Tamborero(2015)	FMR1	HNSC
Rubio-Perez&Tamborero(2015)	FMR1	RCCC
Rubio-Perez&Tamborero(2015)	FMR1	LUAD
Rubio-Perez&Tamborero(2015)	FMR1	LUSC
Rubio-Perez&Tamborero(2015)	FMR1	MB
Rubio-Perez&Tamborero(2015)	FMR1	OV
Rubio-Perez&Tamborero(2015)	FMR1	CM
Rubio-Perez&Tamborero(2015)	FMR1	CM
Rubio-Perez&Tamborero(2015)	FN1	BLCA
Rubio-Perez&Tamborero(2015)	FN1	BRCA
Rubio-Perez&Tamborero(2015)	FN1	COREAD
Rubio-Perez&Tamborero(2015)	FN1	GBM
Rubio-Perez&Tamborero(2015)	FN1	HNSC
Rubio-Perez&Tamborero(2015)	FN1	LUAD
Rubio-Perez&Tamborero(2015)	FN1	LUSC
Rubio-Perez&Tamborero(2015)	FN1	PRAD
Rubio-Perez&Tamborero(2015)	FN1	SCLC
Rubio-Perez&Tamborero(2015)	FN1	CM
Rubio-Perez&Tamborero(2015)	FOXA1	BRCA
Rubio-Perez&Tamborero(2015)	FOXA2	UCEC
Rubio-Perez&Tamborero(2015)	FOXP1	BRCA
Rubio-Perez&Tamborero(2015)	FOXP1	COREAD
Rubio-Perez&Tamborero(2015)	FOXP1	HNSC
Rubio-Perez&Tamborero(2015)	FOXP1	LUSC
Rubio-Perez&Tamborero(2015)	FOXP1	CM
Rubio-Perez&Tamborero(2015)	FOXP1	STAD
Rubio-Perez&Tamborero(2015)	FRG1	PRAD
Rubio-Perez&Tamborero(2015)	FUBP1	BRCA
Rubio-Perez&Tamborero(2015)	FUBP1	HNSC
Rubio-Perez&Tamborero(2015)	FUBP1	LGG
Rubio-Perez&Tamborero(2015)	FUBP1	LUAD
Rubio-Perez&Tamborero(2015)	FUBP1	LUSC
Rubio-Perez&Tamborero(2015)	FUBP1	CM
Rubio-Perez&Tamborero(2015)	FUBP1	CM
Rubio-Perez&Tamborero(2015)	FUBP1	STAD
Rubio-Perez&Tamborero(2015)	FUBP1	UCEC
Rubio-Perez&Tamborero(2015)	FUS	BLCA
Rubio-Perez&Tamborero(2015)	FUS	BRCA
Rubio-Perez&Tamborero(2015)	FUS	RCCC
Rubio-Perez&Tamborero(2015)	FXR1	COREAD
Rubio-Perez&Tamborero(2015)	FXR1	LUAD
Rubio-Perez&Tamborero(2015)	FXR1	LUSC
Rubio-Perez&Tamborero(2015)	FXR1	MM
Rubio-Perez&Tamborero(2015)	FXR1	CM
Rubio-Perez&Tamborero(2015)	FXR1	UCEC
Rubio-Perez&Tamborero(2015)	G3BP1	LUAD
Rubio-Perez&Tamborero(2015)	G3BP2	BLCA
Rubio-Perez&Tamborero(2015)	G3BP2	BRCA
Rubio-Perez&Tamborero(2015)	G3BP2	BRCA
Rubio-Perez&Tamborero(2015)	G3BP2	HNSC
Rubio-Perez&Tamborero(2015)	G3BP2	RCCC
Rubio-Perez&Tamborero(2015)	G3BP2	LUAD
Rubio-Perez&Tamborero(2015)	G3BP2	LUSC
Rubio-Perez&Tamborero(2015)	G3BP2	PRAD
Rubio-Perez&Tamborero(2015)	G3BP2	CM
Rubio-Perez&Tamborero(2015)	G3BP2	STAD
Rubio-Perez&Tamborero(2015)	G3BP2	UCEC
Rubio-Perez&Tamborero(2015)	GATA3	BRCA
Rubio-Perez&Tamborero(2015)	GATA3	BRCA
Rubio-Perez&Tamborero(2015)	GATA3	BRCA
Rubio-Perez&Tamborero(2015)	GATA3	COREAD
Rubio-Perez&Tamborero(2015)	GATA3	LUSC
Rubio-Perez&Tamborero(2015)	GATA3	CM
Rubio-Perez&Tamborero(2015)	GATA3	STAD
Rubio-Perez&Tamborero(2015)	GNA11	STAD
Rubio-Perez&Tamborero(2015)	GNAI1	CLL
Rubio-Perez&Tamborero(2015)	GNAI1	LUAD
Rubio-Perez&Tamborero(2015)	GNAI1	LUSC
Rubio-Perez&Tamborero(2015)	GNAI1	STAD
Rubio-Perez&Tamborero(2015)	GNAI1	UCEC
Rubio-Perez&Tamborero(2015)	GNAS	BLCA
Rubio-Perez&Tamborero(2015)	GNAS	COREAD
Rubio-Perez&Tamborero(2015)	GNAS	HNSC
Rubio-Perez&Tamborero(2015)	GNAS	OV
Rubio-Perez&Tamborero(2015)	GNAS	PRAD
Rubio-Perez&Tamborero(2015)	GNAS	SCLC
Rubio-Perez&Tamborero(2015)	GNAS	THCA
Rubio-Perez&Tamborero(2015)	GNG2	LUAD
Rubio-Perez&Tamborero(2015)	GNG2	CM
Rubio-Perez&Tamborero(2015)	GOLGA5	BLCA
Rubio-Perez&Tamborero(2015)	GOLGA5	BRCA
Rubio-Perez&Tamborero(2015)	GOLGA5	COREAD
Rubio-Perez&Tamborero(2015)	GOLGA5	LUSC
Rubio-Perez&Tamborero(2015)	GOLGA5	OV
Rubio-Perez&Tamborero(2015)	GOLGA5	CM
Rubio-Perez&Tamborero(2015)	GOLGA5	STAD
Rubio-Perez&Tamborero(2015)	GPS2	BLCA
Rubio-Perez&Tamborero(2015)	GPS2	BRCA
Rubio-Perez&Tamborero(2015)	GPS2	CLL
Rubio-Perez&Tamborero(2015)	GPS2	OV
Rubio-Perez&Tamborero(2015)	GPS2	UCEC
Rubio-Perez&Tamborero(2015)	GPSM2	HNSC
Rubio-Perez&Tamborero(2015)	GPSM2	LUAD
Rubio-Perez&Tamborero(2015)	GPSM2	LUSC
Rubio-Perez&Tamborero(2015)	GPSM2	UCEC
Rubio-Perez&Tamborero(2015)	HCFC1	BRCA
Rubio-Perez&Tamborero(2015)	HDAC3	OV
Rubio-Perez&Tamborero(2015)	HDAC3	CM
Rubio-Perez&Tamborero(2015)	HDAC3	STAD
Rubio-Perez&Tamborero(2015)	HDAC3	UCEC
Rubio-Perez&Tamborero(2015)	HDAC9	GBM
Rubio-Perez&Tamborero(2015)	HDAC9	GBM
Rubio-Perez&Tamborero(2015)	HDAC9	RCCC
Rubio-Perez&Tamborero(2015)	HDAC9	CM
Rubio-Perez&Tamborero(2015)	HDAC9	CM
Rubio-Perez&Tamborero(2015)	HGF	ESCA
Rubio-Perez&Tamborero(2015)	HGF	LGG
Rubio-Perez&Tamborero(2015)	HGF	NSCLC
Rubio-Perez&Tamborero(2015)	HGF	OV
Rubio-Perez&Tamborero(2015)	HGF	PRAD
Rubio-Perez&Tamborero(2015)	HGF	SCLC
Rubio-Perez&Tamborero(2015)	HGF	SCLC
Rubio-Perez&Tamborero(2015)	HGF	UCEC
Rubio-Perez&Tamborero(2015)	HLA-A	BLCA
Rubio-Perez&Tamborero(2015)	HLA-A	BRCA
Rubio-Perez&Tamborero(2015)	HLA-A	HNSC
Rubio-Perez&Tamborero(2015)	HLA-A	HNSC
Rubio-Perez&Tamborero(2015)	HLA-A	LUAD
Rubio-Perez&Tamborero(2015)	HLA-A	LUSC
Rubio-Perez&Tamborero(2015)	HLA-A	CM
Rubio-Perez&Tamborero(2015)	HLA-A	CM
Rubio-Perez&Tamborero(2015)	HLA-A	STAD
Rubio-Perez&Tamborero(2015)	HLA-B	ESCA
Rubio-Perez&Tamborero(2015)	HLA-B	HNSC
Rubio-Perez&Tamborero(2015)	HLA-B	CM
Rubio-Perez&Tamborero(2015)	HLA-B	STAD
Rubio-Perez&Tamborero(2015)	HLF	BRCA
Rubio-Perez&Tamborero(2015)	HLF	RCCC
Rubio-Perez&Tamborero(2015)	HLF	LUSC
Rubio-Perez&Tamborero(2015)	HLF	CM
Rubio-Perez&Tamborero(2015)	HNF1A	PRAD
Rubio-Perez&Tamborero(2015)	HNRPDL	BLCA
Rubio-Perez&Tamborero(2015)	HNRPDL	BRCA
Rubio-Perez&Tamborero(2015)	HNRPDL	CLL
Rubio-Perez&Tamborero(2015)	HNRPDL	HNSC
Rubio-Perez&Tamborero(2015)	HNRPDL	RCCC
Rubio-Perez&Tamborero(2015)	HNRPDL	CM
Rubio-Perez&Tamborero(2015)	HNRPDL	STAD
Rubio-Perez&Tamborero(2015)	HNRPDL	THCA
Rubio-Perez&Tamborero(2015)	HRAS	BLCA
Rubio-Perez&Tamborero(2015)	HRAS	CLL
Rubio-Perez&Tamborero(2015)	HRAS	HNSC
Rubio-Perez&Tamborero(2015)	HRAS	HNSC
Rubio-Perez&Tamborero(2015)	HRAS	LUSC
Rubio-Perez&Tamborero(2015)	HRAS	PRAD
Rubio-Perez&Tamborero(2015)	HRAS	CM
Rubio-Perez&Tamborero(2015)	HRAS	THCA
Rubio-Perez&Tamborero(2015)	HSP90AA1	BLCA
Rubio-Perez&Tamborero(2015)	HSP90AA1	LUAD
Rubio-Perez&Tamborero(2015)	HSP90AA1	LUSC
Rubio-Perez&Tamborero(2015)	HSP90AA1	OV
Rubio-Perez&Tamborero(2015)	HSP90AB1	BLCA
Rubio-Perez&Tamborero(2015)	HSP90AB1	GBM
Rubio-Perez&Tamborero(2015)	HSP90AB1	RCCC
Rubio-Perez&Tamborero(2015)	HSP90AB1	LUAD
Rubio-Perez&Tamborero(2015)	HSP90AB1	LUSC
Rubio-Perez&Tamborero(2015)	HSP90AB1	PRAD
Rubio-Perez&Tamborero(2015)	HSP90AB1	SCLC
Rubio-Perez&Tamborero(2015)	HSP90AB1	STAD
Rubio-Perez&Tamborero(2015)	HSPA8	BLCA
Rubio-Perez&Tamborero(2015)	HSPA8	BRCA
Rubio-Perez&Tamborero(2015)	HSPA8	HNSC
Rubio-Perez&Tamborero(2015)	HSPA8	LUAD
Rubio-Perez&Tamborero(2015)	HSPA8	LUSC
Rubio-Perez&Tamborero(2015)	HSPA8	PRAD
Rubio-Perez&Tamborero(2015)	HSPA8	CM
Rubio-Perez&Tamborero(2015)	IDH1	BLCA
Rubio-Perez&Tamborero(2015)	IDH1	BRCA
Rubio-Perez&Tamborero(2015)	IDH1	CLL
Rubio-Perez&Tamborero(2015)	IDH1	GBM
Rubio-Perez&Tamborero(2015)	IDH1	GBM
Rubio-Perez&Tamborero(2015)	IDH1	RCCC
Rubio-Perez&Tamborero(2015)	IDH1	AML
Rubio-Perez&Tamborero(2015)	IDH1	LGG
Rubio-Perez&Tamborero(2015)	IDH1	HC
Rubio-Perez&Tamborero(2015)	IDH1	LUAD
Rubio-Perez&Tamborero(2015)	IDH1	LUSC
Rubio-Perez&Tamborero(2015)	IDH1	PRAD
Rubio-Perez&Tamborero(2015)	IDH1	CM
Rubio-Perez&Tamborero(2015)	IDH1	UCEC
Rubio-Perez&Tamborero(2015)	IDH2	COREAD
Rubio-Perez&Tamborero(2015)	IDH2	AML
Rubio-Perez&Tamborero(2015)	IDH2	LGG
Rubio-Perez&Tamborero(2015)	IDH2	CM
Rubio-Perez&Tamborero(2015)	IDH2	CM
Rubio-Perez&Tamborero(2015)	ING1	UCEC
Rubio-Perez&Tamborero(2015)	INPP4A	UCEC
Rubio-Perez&Tamborero(2015)	INPPL1	UCEC
Rubio-Perez&Tamborero(2015)	IREB2	BLCA
Rubio-Perez&Tamborero(2015)	IREB2	ESCA
Rubio-Perez&Tamborero(2015)	IREB2	HNSC
Rubio-Perez&Tamborero(2015)	IREB2	LUAD
Rubio-Perez&Tamborero(2015)	IREB2	LUSC
Rubio-Perez&Tamborero(2015)	IREB2	CM
Rubio-Perez&Tamborero(2015)	IREB2	STAD
Rubio-Perez&Tamborero(2015)	IREB2	UCEC
Rubio-Perez&Tamborero(2015)	IRF2	STAD
Rubio-Perez&Tamborero(2015)	IRF6	HNSC
Rubio-Perez&Tamborero(2015)	IRF7	CM
Rubio-Perez&Tamborero(2015)	IRS2	BLCA
Rubio-Perez&Tamborero(2015)	IRS2	ESCA
Rubio-Perez&Tamborero(2015)	IRS2	HNSC
Rubio-Perez&Tamborero(2015)	IRS2	LUAD
Rubio-Perez&Tamborero(2015)	IRS2	LUSC
Rubio-Perez&Tamborero(2015)	IRS2	PRAD
Rubio-Perez&Tamborero(2015)	IRS2	STAD
Rubio-Perez&Tamborero(2015)	ITGA9	CM
Rubio-Perez&Tamborero(2015)	ITSN1	BRCA
Rubio-Perez&Tamborero(2015)	ITSN1	COREAD
Rubio-Perez&Tamborero(2015)	ITSN1	ESCA
Rubio-Perez&Tamborero(2015)	ITSN1	RCCC
Rubio-Perez&Tamborero(2015)	ITSN1	HC
Rubio-Perez&Tamborero(2015)	ITSN1	LUSC
Rubio-Perez&Tamborero(2015)	ITSN1	OV
Rubio-Perez&Tamborero(2015)	ITSN1	SCLC
Rubio-Perez&Tamborero(2015)	ITSN1	CM
Rubio-Perez&Tamborero(2015)	JMY	CM
Rubio-Perez&Tamborero(2015)	KALRN	BRCA
Rubio-Perez&Tamborero(2015)	KALRN	BRCA
Rubio-Perez&Tamborero(2015)	KALRN	ESCA
Rubio-Perez&Tamborero(2015)	KALRN	GBM
Rubio-Perez&Tamborero(2015)	KALRN	HNSC
Rubio-Perez&Tamborero(2015)	KALRN	HNSC
Rubio-Perez&Tamborero(2015)	KALRN	NSCLC
Rubio-Perez&Tamborero(2015)	KALRN	SCLC
Rubio-Perez&Tamborero(2015)	KAT6B	LGG
Rubio-Perez&Tamborero(2015)	KDM5C	BRCA
Rubio-Perez&Tamborero(2015)	KDM5C	GBM
Rubio-Perez&Tamborero(2015)	KDM5C	HNSC
Rubio-Perez&Tamborero(2015)	KDM5C	RCCC
Rubio-Perez&Tamborero(2015)	KDM5C	LUSC
Rubio-Perez&Tamborero(2015)	KDM5C	CM
Rubio-Perez&Tamborero(2015)	KDM5C	CM
Rubio-Perez&Tamborero(2015)	KDM6A	BLCA
Rubio-Perez&Tamborero(2015)	KDM6A	CLL
Rubio-Perez&Tamborero(2015)	KDM6A	ESCA
Rubio-Perez&Tamborero(2015)	KDM6A	GBM
Rubio-Perez&Tamborero(2015)	KDM6A	HNSC
Rubio-Perez&Tamborero(2015)	KDM6A	RCCC
Rubio-Perez&Tamborero(2015)	KDM6A	AML
Rubio-Perez&Tamborero(2015)	KDM6A	LUAD
Rubio-Perez&Tamborero(2015)	KDM6A	MB
Rubio-Perez&Tamborero(2015)	KDM6A	PRAD
Rubio-Perez&Tamborero(2015)	KDM6A	SCLC
Rubio-Perez&Tamborero(2015)	KDM6A	CM
Rubio-Perez&Tamborero(2015)	KDM6A	STAD
Rubio-Perez&Tamborero(2015)	KDM6A	UCEC
Rubio-Perez&Tamborero(2015)	KDR	GBM
Rubio-Perez&Tamborero(2015)	KDR	LUAD
Rubio-Perez&Tamborero(2015)	KEAP1	BLCA
Rubio-Perez&Tamborero(2015)	KEAP1	BRCA
Rubio-Perez&Tamborero(2015)	KEAP1	RCCC
Rubio-Perez&Tamborero(2015)	KEAP1	LUAD
Rubio-Perez&Tamborero(2015)	KEAP1	LUSC
Rubio-Perez&Tamborero(2015)	KEAP1	NSCLC
Rubio-Perez&Tamborero(2015)	KEAP1	PRAD
Rubio-Perez&Tamborero(2015)	KIT	AML
Rubio-Perez&Tamborero(2015)	KLF4	BRCA
Rubio-Perez&Tamborero(2015)	KLF4	NB
Rubio-Perez&Tamborero(2015)	KLF4	CM
Rubio-Perez&Tamborero(2015)	KLF4	STAD
Rubio-Perez&Tamborero(2015)	KLF4	UCEC
Rubio-Perez&Tamborero(2015)	KLF6	BLCA
Rubio-Perez&Tamborero(2015)	KLF6	HNSC
Rubio-Perez&Tamborero(2015)	KLF6	LUAD
Rubio-Perez&Tamborero(2015)	KLF6	CM
Rubio-Perez&Tamborero(2015)	KLF6	STAD
Rubio-Perez&Tamborero(2015)	KRAS	ALL
Rubio-Perez&Tamborero(2015)	KRAS	BRCA
Rubio-Perez&Tamborero(2015)	KRAS	CLL
Rubio-Perez&Tamborero(2015)	KRAS	CLL
Rubio-Perez&Tamborero(2015)	KRAS	COREAD
Rubio-Perez&Tamborero(2015)	KRAS	COREAD
Rubio-Perez&Tamborero(2015)	KRAS	GBM
Rubio-Perez&Tamborero(2015)	KRAS	AML
Rubio-Perez&Tamborero(2015)	KRAS	LUAD
Rubio-Perez&Tamborero(2015)	KRAS	LUAD
Rubio-Perez&Tamborero(2015)	KRAS	LUSC
Rubio-Perez&Tamborero(2015)	KRAS	MM
Rubio-Perez&Tamborero(2015)	KRAS	NSCLC
Rubio-Perez&Tamborero(2015)	KRAS	OV
Rubio-Perez&Tamborero(2015)	KRAS	PAAD
Rubio-Perez&Tamborero(2015)	KRAS	PAAD
Rubio-Perez&Tamborero(2015)	KRAS	PAAD
Rubio-Perez&Tamborero(2015)	KRAS	CM
Rubio-Perez&Tamborero(2015)	KRAS	STAD
Rubio-Perez&Tamborero(2015)	KRAS	THCA
Rubio-Perez&Tamborero(2015)	KRAS	UCEC
Rubio-Perez&Tamborero(2015)	LAMA2	HNSC
Rubio-Perez&Tamborero(2015)	LCP1	BRCA
Rubio-Perez&Tamborero(2015)	LCP1	RCCC
Rubio-Perez&Tamborero(2015)	LCP1	LUAD
Rubio-Perez&Tamborero(2015)	LCP1	CM
Rubio-Perez&Tamborero(2015)	LCP1	STAD
Rubio-Perez&Tamborero(2015)	LDHA	LUAD
Rubio-Perez&Tamborero(2015)	LDHA	CM
Rubio-Perez&Tamborero(2015)	LDHA	THCA
Rubio-Perez&Tamborero(2015)	LIMA1	BLCA
Rubio-Perez&Tamborero(2015)	LNPEP	CM
Rubio-Perez&Tamborero(2015)	LPHN2	BRCA
Rubio-Perez&Tamborero(2015)	LPHN2	COREAD
Rubio-Perez&Tamborero(2015)	LPHN2	HNSC
Rubio-Perez&Tamborero(2015)	LPHN2	RCCC
Rubio-Perez&Tamborero(2015)	LPHN2	LUAD
Rubio-Perez&Tamborero(2015)	LPHN2	OV
Rubio-Perez&Tamborero(2015)	LPHN2	STAD
Rubio-Perez&Tamborero(2015)	LRP6	BRCA
Rubio-Perez&Tamborero(2015)	LRP6	BRCA
Rubio-Perez&Tamborero(2015)	LRP6	ESCA
Rubio-Perez&Tamborero(2015)	LRP6	GBM
Rubio-Perez&Tamborero(2015)	LRP6	RCCC
Rubio-Perez&Tamborero(2015)	LRP6	NB
Rubio-Perez&Tamborero(2015)	LRP6	CM
Rubio-Perez&Tamborero(2015)	LRPPRC	CM
Rubio-Perez&Tamborero(2015)	MACF1	BRCA
Rubio-Perez&Tamborero(2015)	MACF1	BRCA
Rubio-Perez&Tamborero(2015)	MACF1	BRCA
Rubio-Perez&Tamborero(2015)	MACF1	ESCA
Rubio-Perez&Tamborero(2015)	MACF1	STAD
Rubio-Perez&Tamborero(2015)	MACF1	HNSC
Rubio-Perez&Tamborero(2015)	MACF1	HC
Rubio-Perez&Tamborero(2015)	MACF1	NB
Rubio-Perez&Tamborero(2015)	MAGI2	CM
Rubio-Perez&Tamborero(2015)	MAP2K1	COREAD
Rubio-Perez&Tamborero(2015)	MAP2K1	LUAD
Rubio-Perez&Tamborero(2015)	MAP2K1	LUSC
Rubio-Perez&Tamborero(2015)	MAP2K1	CM
Rubio-Perez&Tamborero(2015)	MAP2K1	CM
Rubio-Perez&Tamborero(2015)	MAP2K1	STAD
Rubio-Perez&Tamborero(2015)	MAP2K4	BRCA
Rubio-Perez&Tamborero(2015)	MAP2K4	BRCA
Rubio-Perez&Tamborero(2015)	MAP2K4	ESCA
Rubio-Perez&Tamborero(2015)	MAP2K4	LUAD
Rubio-Perez&Tamborero(2015)	MAP2K4	PAAD
Rubio-Perez&Tamborero(2015)	MAP2K4	CM
Rubio-Perez&Tamborero(2015)	MAP2K4	CM
Rubio-Perez&Tamborero(2015)	MAP2K4	STAD
Rubio-Perez&Tamborero(2015)	MAP2K4	UCEC
Rubio-Perez&Tamborero(2015)	MAP3K11	CM
Rubio-Perez&Tamborero(2015)	MAP3K1	BLCA
Rubio-Perez&Tamborero(2015)	MAP3K1	BRCA
Rubio-Perez&Tamborero(2015)	MAP3K1	BRCA
Rubio-Perez&Tamborero(2015)	MAP3K1	BRCA
Rubio-Perez&Tamborero(2015)	MAP3K1	BRCA
Rubio-Perez&Tamborero(2015)	MAP3K1	HNSC
Rubio-Perez&Tamborero(2015)	MAP3K1	LUAD
Rubio-Perez&Tamborero(2015)	MAP3K1	LUSC
Rubio-Perez&Tamborero(2015)	MAP3K1	CM
Rubio-Perez&Tamborero(2015)	MAP3K1	CM
Rubio-Perez&Tamborero(2015)	MAP3K1	STAD
Rubio-Perez&Tamborero(2015)	MAP3K1	UCEC
Rubio-Perez&Tamborero(2015)	MAP3K4	BLCA
Rubio-Perez&Tamborero(2015)	MAP3K4	COREAD
Rubio-Perez&Tamborero(2015)	MAP3K4	ESCA
Rubio-Perez&Tamborero(2015)	MAP3K4	GBM
Rubio-Perez&Tamborero(2015)	MAP3K4	LUAD
Rubio-Perez&Tamborero(2015)	MAP3K4	LUSC
Rubio-Perez&Tamborero(2015)	MAP3K4	OV
Rubio-Perez&Tamborero(2015)	MAP3K4	CM
Rubio-Perez&Tamborero(2015)	MAP3K4	CM
Rubio-Perez&Tamborero(2015)	MAP4K1	LUAD
Rubio-Perez&Tamborero(2015)	MAP4K3	BLCA
Rubio-Perez&Tamborero(2015)	MAP4K3	GBM
Rubio-Perez&Tamborero(2015)	MAP4K3	HNSC
Rubio-Perez&Tamborero(2015)	MAP4K3	LUAD
Rubio-Perez&Tamborero(2015)	MAP4K3	LUAD
Rubio-Perez&Tamborero(2015)	MAP4K3	OV
Rubio-Perez&Tamborero(2015)	MAP4K3	CM
Rubio-Perez&Tamborero(2015)	MAT2A	CM
Rubio-Perez&Tamborero(2015)	MAX	BRCA
Rubio-Perez&Tamborero(2015)	MAX	GBM
Rubio-Perez&Tamborero(2015)	MAX	RCCC
Rubio-Perez&Tamborero(2015)	MAX	LGG
Rubio-Perez&Tamborero(2015)	MAX	LUAD
Rubio-Perez&Tamborero(2015)	MAX	UCEC
Rubio-Perez&Tamborero(2015)	MCM3	CM
Rubio-Perez&Tamborero(2015)	MCM8	CM
Rubio-Perez&Tamborero(2015)	MECOM	BLCA
Rubio-Perez&Tamborero(2015)	MECOM	BRCA
Rubio-Perez&Tamborero(2015)	MECOM	BRCA
Rubio-Perez&Tamborero(2015)	MECOM	COREAD
Rubio-Perez&Tamborero(2015)	MECOM	LGG
Rubio-Perez&Tamborero(2015)	MECOM	MM
Rubio-Perez&Tamborero(2015)	MECOM	NB
Rubio-Perez&Tamborero(2015)	MECOM	OV
Rubio-Perez&Tamborero(2015)	MECOM	PRAD
Rubio-Perez&Tamborero(2015)	MECOM	CM
Rubio-Perez&Tamborero(2015)	MECOM	STAD
Rubio-Perez&Tamborero(2015)	MED12	BLCA
Rubio-Perez&Tamborero(2015)	MED12	BRCA
Rubio-Perez&Tamborero(2015)	MED12	BRCA
Rubio-Perez&Tamborero(2015)	MED12	CLL
Rubio-Perez&Tamborero(2015)	MED12	CLL
Rubio-Perez&Tamborero(2015)	MED12	COREAD
Rubio-Perez&Tamborero(2015)	MED12	ESCA
Rubio-Perez&Tamborero(2015)	MED12	AML
Rubio-Perez&Tamborero(2015)	MED12	OV
Rubio-Perez&Tamborero(2015)	MED12	PRAD
Rubio-Perez&Tamborero(2015)	MED12	SCLC
Rubio-Perez&Tamborero(2015)	MED12	SCLC
Rubio-Perez&Tamborero(2015)	MED12	STAD
Rubio-Perez&Tamborero(2015)	MED17	HNSC
Rubio-Perez&Tamborero(2015)	MED17	RCCC
Rubio-Perez&Tamborero(2015)	MED17	LUAD
Rubio-Perez&Tamborero(2015)	MED17	LUSC
Rubio-Perez&Tamborero(2015)	MED17	CM
Rubio-Perez&Tamborero(2015)	MED17	CM
Rubio-Perez&Tamborero(2015)	MED17	STAD
Rubio-Perez&Tamborero(2015)	MED17	UCEC
Rubio-Perez&Tamborero(2015)	MED23	BRCA
Rubio-Perez&Tamborero(2015)	MED24	BLCA
Rubio-Perez&Tamborero(2015)	MED24	BRCA
Rubio-Perez&Tamborero(2015)	MED24	COREAD
Rubio-Perez&Tamborero(2015)	MED24	RCCC
Rubio-Perez&Tamborero(2015)	MED24	LUAD
Rubio-Perez&Tamborero(2015)	MED24	LUSC
Rubio-Perez&Tamborero(2015)	MED24	CM
Rubio-Perez&Tamborero(2015)	MED24	CM
Rubio-Perez&Tamborero(2015)	MEF2C	HNSC
Rubio-Perez&Tamborero(2015)	MEN1	GBM
Rubio-Perez&Tamborero(2015)	MEN1	HNSC
Rubio-Perez&Tamborero(2015)	MEN1	LUAD
Rubio-Perez&Tamborero(2015)	MEN1	LUSC
Rubio-Perez&Tamborero(2015)	MEN1	CM
Rubio-Perez&Tamborero(2015)	MEN1	CM
Rubio-Perez&Tamborero(2015)	MET	BLCA
Rubio-Perez&Tamborero(2015)	MET	ESCA
Rubio-Perez&Tamborero(2015)	MET	GBM
Rubio-Perez&Tamborero(2015)	MET	RCCC
Rubio-Perez&Tamborero(2015)	MET	LGG
Rubio-Perez&Tamborero(2015)	MET	LUAD
Rubio-Perez&Tamborero(2015)	MET	LUSC
Rubio-Perez&Tamborero(2015)	MET	NB
Rubio-Perez&Tamborero(2015)	MET	STAD
Rubio-Perez&Tamborero(2015)	MET	UCEC
Rubio-Perez&Tamborero(2015)	MFNG	CM
Rubio-Perez&Tamborero(2015)	MGA	BLCA
Rubio-Perez&Tamborero(2015)	MGA	BRCA
Rubio-Perez&Tamborero(2015)	MGA	COREAD
Rubio-Perez&Tamborero(2015)	MGA	ESCA
Rubio-Perez&Tamborero(2015)	MGA	HNSC
Rubio-Perez&Tamborero(2015)	MGA	RCCC
Rubio-Perez&Tamborero(2015)	MGA	LUAD
Rubio-Perez&Tamborero(2015)	MGA	MB
Rubio-Perez&Tamborero(2015)	MGA	UCEC
Rubio-Perez&Tamborero(2015)	MGMT	HNSC
Rubio-Perez&Tamborero(2015)	MKL1	BRCA
Rubio-Perez&Tamborero(2015)	MKL1	RCCC
Rubio-Perez&Tamborero(2015)	MKL1	LUAD
Rubio-Perez&Tamborero(2015)	MKL1	LUSC
Rubio-Perez&Tamborero(2015)	MKL1	OV
Rubio-Perez&Tamborero(2015)	MKL1	CM
Rubio-Perez&Tamborero(2015)	MKL1	STAD
Rubio-Perez&Tamborero(2015)	MKL1	UCEC
Rubio-Perez&Tamborero(2015)	MLH1	BLCA
Rubio-Perez&Tamborero(2015)	MLH1	BRCA
Rubio-Perez&Tamborero(2015)	MLH1	LUAD
Rubio-Perez&Tamborero(2015)	MLH1	LUSC
Rubio-Perez&Tamborero(2015)	MLH1	OV
Rubio-Perez&Tamborero(2015)	MLH1	CM
Rubio-Perez&Tamborero(2015)	MLH1	CM
Rubio-Perez&Tamborero(2015)	MLH1	STAD
Rubio-Perez&Tamborero(2015)	MLH1	UCEC
Rubio-Perez&Tamborero(2015)	MLH3	UCEC
Rubio-Perez&Tamborero(2015)	MLL2	DLBCL
Rubio-Perez&Tamborero(2015)	MLL2	BLCA
Rubio-Perez&Tamborero(2015)	MLL2	BRCA
Rubio-Perez&Tamborero(2015)	MLL2	BRCA
Rubio-Perez&Tamborero(2015)	MLL2	BRCA
Rubio-Perez&Tamborero(2015)	MLL2	CLL
Rubio-Perez&Tamborero(2015)	MLL2	COREAD
Rubio-Perez&Tamborero(2015)	MLL2	ESCA
Rubio-Perez&Tamborero(2015)	MLL2	HNSC
Rubio-Perez&Tamborero(2015)	MLL2	LGG
Rubio-Perez&Tamborero(2015)	MLL2	LUSC
Rubio-Perez&Tamborero(2015)	MLL2	MB
Rubio-Perez&Tamborero(2015)	MLL2	NB
Rubio-Perez&Tamborero(2015)	MLL2	OV
Rubio-Perez&Tamborero(2015)	MLL2	MB
Rubio-Perez&Tamborero(2015)	MLL2	PRAD
Rubio-Perez&Tamborero(2015)	MLL2	SCLC
Rubio-Perez&Tamborero(2015)	MLL3	BLCA
Rubio-Perez&Tamborero(2015)	MLL3	BRCA
Rubio-Perez&Tamborero(2015)	MLL3	BRCA
Rubio-Perez&Tamborero(2015)	MLL3	BRCA
Rubio-Perez&Tamborero(2015)	MLL3	BRCA
Rubio-Perez&Tamborero(2015)	MLL3	CLL
Rubio-Perez&Tamborero(2015)	MLL3	RCCC
Rubio-Perez&Tamborero(2015)	MLL3	HC
Rubio-Perez&Tamborero(2015)	MLL3	LUAD
Rubio-Perez&Tamborero(2015)	MLL3	MB
Rubio-Perez&Tamborero(2015)	MLL3	NSCLC
Rubio-Perez&Tamborero(2015)	MLL3	PAAD
Rubio-Perez&Tamborero(2015)	MLL3	PAAD
Rubio-Perez&Tamborero(2015)	MLL3	MB
Rubio-Perez&Tamborero(2015)	MLL3	SCLC
Rubio-Perez&Tamborero(2015)	MLL3	CM
Rubio-Perez&Tamborero(2015)	MLL3	CM
Rubio-Perez&Tamborero(2015)	MLL3	THCA
Rubio-Perez&Tamborero(2015)	MLL	BRCA
Rubio-Perez&Tamborero(2015)	MLL	CLL
Rubio-Perez&Tamborero(2015)	MLL	GBM
Rubio-Perez&Tamborero(2015)	MLL	HNSC
Rubio-Perez&Tamborero(2015)	MLL	LGG
Rubio-Perez&Tamborero(2015)	MLL	LUAD
Rubio-Perez&Tamborero(2015)	MLL	LUSC
Rubio-Perez&Tamborero(2015)	MLL	SCLC
Rubio-Perez&Tamborero(2015)	MLLT4	BRCA
Rubio-Perez&Tamborero(2015)	MLL	THCA
Rubio-Perez&Tamborero(2015)	MMP2	LUAD
Rubio-Perez&Tamborero(2015)	MNDA	SCLC
Rubio-Perez&Tamborero(2015)	MSR1	BRCA
Rubio-Perez&Tamborero(2015)	MSR1	COREAD
Rubio-Perez&Tamborero(2015)	MSR1	ESCA
Rubio-Perez&Tamborero(2015)	MSR1	HNSC
Rubio-Perez&Tamborero(2015)	MSR1	LUAD
Rubio-Perez&Tamborero(2015)	MSR1	SCLC
Rubio-Perez&Tamborero(2015)	MSR1	CM
Rubio-Perez&Tamborero(2015)	MSR1	STAD
Rubio-Perez&Tamborero(2015)	MTOR	BLCA
Rubio-Perez&Tamborero(2015)	MTOR	BRCA
Rubio-Perez&Tamborero(2015)	MTOR	CLL
Rubio-Perez&Tamborero(2015)	MTOR	ESCA
Rubio-Perez&Tamborero(2015)	MTOR	HNSC
Rubio-Perez&Tamborero(2015)	MTOR	RCCC
Rubio-Perez&Tamborero(2015)	MTOR	LGG
Rubio-Perez&Tamborero(2015)	MTOR	SCLC
Rubio-Perez&Tamborero(2015)	MUC20	BRCA
Rubio-Perez&Tamborero(2015)	MUC20	HNSC
Rubio-Perez&Tamborero(2015)	MUC20	LUSC
Rubio-Perez&Tamborero(2015)	MUC20	UCEC
Rubio-Perez&Tamborero(2015)	MYB	BRCA
Rubio-Perez&Tamborero(2015)	MYB	LUAD
Rubio-Perez&Tamborero(2015)	MYB	LUAD
Rubio-Perez&Tamborero(2015)	MYB	LUSC
Rubio-Perez&Tamborero(2015)	MYB	SCLC
Rubio-Perez&Tamborero(2015)	MYB	UCEC
Rubio-Perez&Tamborero(2015)	MYC	DLBCL
Rubio-Perez&Tamborero(2015)	MYCN	NB
Rubio-Perez&Tamborero(2015)	MYD88	CLL
Rubio-Perez&Tamborero(2015)	MYD88	CLL
Rubio-Perez&Tamborero(2015)	MYH10	BLCA
Rubio-Perez&Tamborero(2015)	MYH10	COREAD
Rubio-Perez&Tamborero(2015)	MYH10	HC
Rubio-Perez&Tamborero(2015)	MYH10	LUAD
Rubio-Perez&Tamborero(2015)	MYH10	OV
Rubio-Perez&Tamborero(2015)	MYH10	PRAD
Rubio-Perez&Tamborero(2015)	MYH10	UCEC
Rubio-Perez&Tamborero(2015)	MYH11	BLCA
Rubio-Perez&Tamborero(2015)	MYH11	BRCA
Rubio-Perez&Tamborero(2015)	MYH11	STAD
Rubio-Perez&Tamborero(2015)	MYH11	STAD
Rubio-Perez&Tamborero(2015)	MYH14	BRCA
Rubio-Perez&Tamborero(2015)	MYH9	BRCA
Rubio-Perez&Tamborero(2015)	MYH9	HNSC
Rubio-Perez&Tamborero(2015)	MYH9	STAD
Rubio-Perez&Tamborero(2015)	NAP1L1	BLCA
Rubio-Perez&Tamborero(2015)	NAP1L1	PRAD
Rubio-Perez&Tamborero(2015)	NAP1L1	STAD
Rubio-Perez&Tamborero(2015)	NCF2	BLCA
Rubio-Perez&Tamborero(2015)	NCF2	GBM
Rubio-Perez&Tamborero(2015)	NCF2	HNSC
Rubio-Perez&Tamborero(2015)	NCF2	LUSC
Rubio-Perez&Tamborero(2015)	NCF2	CM
Rubio-Perez&Tamborero(2015)	NCF2	UCEC
Rubio-Perez&Tamborero(2015)	NCK1	LUAD
Rubio-Perez&Tamborero(2015)	NCK1	LUSC
Rubio-Perez&Tamborero(2015)	NCK1	STAD
Rubio-Perez&Tamborero(2015)	NCK1	THCA
Rubio-Perez&Tamborero(2015)	NCKAP1	ESCA
Rubio-Perez&Tamborero(2015)	NCKAP1	HNSC
Rubio-Perez&Tamborero(2015)	NCKAP1	HNSC
Rubio-Perez&Tamborero(2015)	NCKAP1	LUAD
Rubio-Perez&Tamborero(2015)	NCKAP1	OV
Rubio-Perez&Tamborero(2015)	NCKAP1	SCLC
Rubio-Perez&Tamborero(2015)	NCKAP1	CM
Rubio-Perez&Tamborero(2015)	NCKAP1	STAD
Rubio-Perez&Tamborero(2015)	NCKAP1	UCEC
Rubio-Perez&Tamborero(2015)	NCOR1	BRCA
Rubio-Perez&Tamborero(2015)	NCOR1	BRCA
Rubio-Perez&Tamborero(2015)	NCOR1	CLL
Rubio-Perez&Tamborero(2015)	NCOR1	GBM
Rubio-Perez&Tamborero(2015)	NCOR1	HNSC
Rubio-Perez&Tamborero(2015)	NCOR1	RCCC
Rubio-Perez&Tamborero(2015)	NCOR1	LGG
Rubio-Perez&Tamborero(2015)	NCOR1	CM
Rubio-Perez&Tamborero(2015)	NCOR1	UCEC
Rubio-Perez&Tamborero(2015)	NCOR2	BLCA
Rubio-Perez&Tamborero(2015)	NDRG1	BLCA
Rubio-Perez&Tamborero(2015)	NDRG1	BRCA
Rubio-Perez&Tamborero(2015)	NDRG1	LUSC
Rubio-Perez&Tamborero(2015)	NDRG1	OV
Rubio-Perez&Tamborero(2015)	NDRG1	CM
Rubio-Perez&Tamborero(2015)	NDRG1	UCEC
Rubio-Perez&Tamborero(2015)	NEDD4L	GBM
Rubio-Perez&Tamborero(2015)	NEDD4L	HNSC
Rubio-Perez&Tamborero(2015)	NEDD4L	LGG
Rubio-Perez&Tamborero(2015)	NEDD4L	LUAD
Rubio-Perez&Tamborero(2015)	NEDD4L	STAD
Rubio-Perez&Tamborero(2015)	NEDD4L	UCEC
Rubio-Perez&Tamborero(2015)	NF1	ALL
Rubio-Perez&Tamborero(2015)	NF1	BRCA
Rubio-Perez&Tamborero(2015)	NF1	BRCA
Rubio-Perez&Tamborero(2015)	NF1	COREAD
Rubio-Perez&Tamborero(2015)	NF1	COREAD
Rubio-Perez&Tamborero(2015)	NF1	GBM
Rubio-Perez&Tamborero(2015)	NF1	GBM
Rubio-Perez&Tamborero(2015)	NF1	HNSC
Rubio-Perez&Tamborero(2015)	NF1	AML
Rubio-Perez&Tamborero(2015)	NF1	LGG
Rubio-Perez&Tamborero(2015)	NF1	HC
Rubio-Perez&Tamborero(2015)	NF1	LUAD
Rubio-Perez&Tamborero(2015)	NF1	LUSC
Rubio-Perez&Tamborero(2015)	NF1	MM
Rubio-Perez&Tamborero(2015)	NF1	NB
Rubio-Perez&Tamborero(2015)	NF1	OV
Rubio-Perez&Tamborero(2015)	NF1	MB
Rubio-Perez&Tamborero(2015)	NF1	SCLC
Rubio-Perez&Tamborero(2015)	NF1	CM
Rubio-Perez&Tamborero(2015)	NF1	CM
Rubio-Perez&Tamborero(2015)	NF2	BRCA
Rubio-Perez&Tamborero(2015)	NF2	LGG
Rubio-Perez&Tamborero(2015)	NF2	LUAD
Rubio-Perez&Tamborero(2015)	NF2	CM
Rubio-Perez&Tamborero(2015)	NF2	CM
Rubio-Perez&Tamborero(2015)	NF2	UCEC
Rubio-Perez&Tamborero(2015)	NFATC4	GBM
Rubio-Perez&Tamborero(2015)	NFATC4	HNSC
Rubio-Perez&Tamborero(2015)	NFATC4	HC
Rubio-Perez&Tamborero(2015)	NFATC4	LUSC
Rubio-Perez&Tamborero(2015)	NFATC4	CM
Rubio-Perez&Tamborero(2015)	NFE2L2	BLCA
Rubio-Perez&Tamborero(2015)	NFE2L2	ESCA
Rubio-Perez&Tamborero(2015)	NFE2L2	HNSC
Rubio-Perez&Tamborero(2015)	NFE2L2	RCCC
Rubio-Perez&Tamborero(2015)	NFE2L2	HC
Rubio-Perez&Tamborero(2015)	NFE2L2	HC
Rubio-Perez&Tamborero(2015)	NFE2L2	LUAD
Rubio-Perez&Tamborero(2015)	NFE2L2	LUSC
Rubio-Perez&Tamborero(2015)	NFE2L2	CM
Rubio-Perez&Tamborero(2015)	NFE2L2	STAD
Rubio-Perez&Tamborero(2015)	NFE2L2	UCEC
Rubio-Perez&Tamborero(2015)	NKX3-1	PRAD
Rubio-Perez&Tamborero(2015)	NOTCH1	BLCA
Rubio-Perez&Tamborero(2015)	NOTCH1	BRCA
Rubio-Perez&Tamborero(2015)	NOTCH1	CLL
Rubio-Perez&Tamborero(2015)	NOTCH1	CLL
Rubio-Perez&Tamborero(2015)	NOTCH1	HNSC
Rubio-Perez&Tamborero(2015)	NOTCH1	LGG
Rubio-Perez&Tamborero(2015)	NOTCH1	LUSC
Rubio-Perez&Tamborero(2015)	NOTCH1	NB
Rubio-Perez&Tamborero(2015)	NOTCH1	OV
Rubio-Perez&Tamborero(2015)	NOTCH1	PRAD
Rubio-Perez&Tamborero(2015)	NOTCH1	SCLC
Rubio-Perez&Tamborero(2015)	NOTCH1	CM
Rubio-Perez&Tamborero(2015)	NOTCH2	BRCA
Rubio-Perez&Tamborero(2015)	NOTCH2	HNSC
Rubio-Perez&Tamborero(2015)	NOTCH2	PRAD
Rubio-Perez&Tamborero(2015)	NPM1	AML
Rubio-Perez&Tamborero(2015)	NPM1	LUAD
Rubio-Perez&Tamborero(2015)	NPM1	CM
Rubio-Perez&Tamborero(2015)	NR2F2	COREAD
Rubio-Perez&Tamborero(2015)	NR2F2	GBM
Rubio-Perez&Tamborero(2015)	NR2F2	CM
Rubio-Perez&Tamborero(2015)	NR2F2	CM
Rubio-Perez&Tamborero(2015)	NR2F2	STAD
Rubio-Perez&Tamborero(2015)	NR2F2	UCEC
Rubio-Perez&Tamborero(2015)	NR4A2	BRCA
Rubio-Perez&Tamborero(2015)	NR4A2	BRCA
Rubio-Perez&Tamborero(2015)	NR4A2	COREAD
Rubio-Perez&Tamborero(2015)	NR4A2	STAD
Rubio-Perez&Tamborero(2015)	NR4A2	HNSC
Rubio-Perez&Tamborero(2015)	NR4A2	LUSC
Rubio-Perez&Tamborero(2015)	NR4A2	OV
Rubio-Perez&Tamborero(2015)	NR4A2	SCLC
Rubio-Perez&Tamborero(2015)	NR4A2	CM
Rubio-Perez&Tamborero(2015)	NR4A2	CM
Rubio-Perez&Tamborero(2015)	NR4A2	STAD
Rubio-Perez&Tamborero(2015)	NRAS	ALL
Rubio-Perez&Tamborero(2015)	NRAS	BLCA
Rubio-Perez&Tamborero(2015)	NRAS	BRCA
Rubio-Perez&Tamborero(2015)	NRAS	CLL
Rubio-Perez&Tamborero(2015)	NRAS	COREAD
Rubio-Perez&Tamborero(2015)	NRAS	AML
Rubio-Perez&Tamborero(2015)	NRAS	LUAD
Rubio-Perez&Tamborero(2015)	NRAS	LUAD
Rubio-Perez&Tamborero(2015)	NRAS	MM
Rubio-Perez&Tamborero(2015)	NRAS	NB
Rubio-Perez&Tamborero(2015)	NRAS	OV
Rubio-Perez&Tamborero(2015)	NRAS	CM
Rubio-Perez&Tamborero(2015)	NRAS	CM
Rubio-Perez&Tamborero(2015)	NRAS	THCA
Rubio-Perez&Tamborero(2015)	NRAS	UCEC
Rubio-Perez&Tamborero(2015)	NSD1	BRCA
Rubio-Perez&Tamborero(2015)	NSD1	BRCA
Rubio-Perez&Tamborero(2015)	NSD1	CLL
Rubio-Perez&Tamborero(2015)	NSD1	ESCA
Rubio-Perez&Tamborero(2015)	NSD1	STAD
Rubio-Perez&Tamborero(2015)	NSD1	HNSC
Rubio-Perez&Tamborero(2015)	NSD1	HNSC
Rubio-Perez&Tamborero(2015)	NSD1	MM
Rubio-Perez&Tamborero(2015)	NSD1	OV
Rubio-Perez&Tamborero(2015)	NSD1	STAD
Rubio-Perez&Tamborero(2015)	NSD1	THCA
Rubio-Perez&Tamborero(2015)	NTN4	COREAD
Rubio-Perez&Tamborero(2015)	NTN4	RCCC
Rubio-Perez&Tamborero(2015)	NTN4	LUAD
Rubio-Perez&Tamborero(2015)	NTN4	LUSC
Rubio-Perez&Tamborero(2015)	NTN4	CM
Rubio-Perez&Tamborero(2015)	NTRK2	LUAD
Rubio-Perez&Tamborero(2015)	NUP107	BLCA
Rubio-Perez&Tamborero(2015)	NUP107	BRCA
Rubio-Perez&Tamborero(2015)	NUP107	COREAD
Rubio-Perez&Tamborero(2015)	NUP107	ESCA
Rubio-Perez&Tamborero(2015)	NUP107	GBM
Rubio-Perez&Tamborero(2015)	NUP107	HNSC
Rubio-Perez&Tamborero(2015)	NUP107	LUAD
Rubio-Perez&Tamborero(2015)	NUP107	LUSC
Rubio-Perez&Tamborero(2015)	NUP107	SCLC
Rubio-Perez&Tamborero(2015)	NUP107	CM
Rubio-Perez&Tamborero(2015)	NUP107	STAD
Rubio-Perez&Tamborero(2015)	NUP93	UCEC
Rubio-Perez&Tamborero(2015)	NUP98	BLCA
Rubio-Perez&Tamborero(2015)	NUP98	BRCA
Rubio-Perez&Tamborero(2015)	NUP98	BRCA
Rubio-Perez&Tamborero(2015)	NUP98	COREAD
Rubio-Perez&Tamborero(2015)	NUP98	ESCA
Rubio-Perez&Tamborero(2015)	NUP98	STAD
Rubio-Perez&Tamborero(2015)	NUP98	RCCC
Rubio-Perez&Tamborero(2015)	NUP98	LUAD
Rubio-Perez&Tamborero(2015)	NUP98	LUSC
Rubio-Perez&Tamborero(2015)	NUP98	PRAD
Rubio-Perez&Tamborero(2015)	NUP98	CM
Rubio-Perez&Tamborero(2015)	NUP98	CM
Rubio-Perez&Tamborero(2015)	NUP98	STAD
Rubio-Perez&Tamborero(2015)	PABPC1	RCCC
Rubio-Perez&Tamborero(2015)	PABPC3	HNSC
Rubio-Perez&Tamborero(2015)	PAX5	BRCA
Rubio-Perez&Tamborero(2015)	PAX5	ESCA
Rubio-Perez&Tamborero(2015)	PAX5	GBM
Rubio-Perez&Tamborero(2015)	PAX5	HNSC
Rubio-Perez&Tamborero(2015)	PAX5	LUAD
Rubio-Perez&Tamborero(2015)	PAX5	LUSC
Rubio-Perez&Tamborero(2015)	PAX5	CM
Rubio-Perez&Tamborero(2015)	PAX5	CM
Rubio-Perez&Tamborero(2015)	PBRM1	BRCA
Rubio-Perez&Tamborero(2015)	PBRM1	CLL
Rubio-Perez&Tamborero(2015)	PBRM1	GBM
Rubio-Perez&Tamborero(2015)	PBRM1	HNSC
Rubio-Perez&Tamborero(2015)	PBRM1	RCCC
Rubio-Perez&Tamborero(2015)	PBRM1	HC
Rubio-Perez&Tamborero(2015)	PBRM1	LUAD
Rubio-Perez&Tamborero(2015)	PBRM1	NB
Rubio-Perez&Tamborero(2015)	PBRM1	PAAD
Rubio-Perez&Tamborero(2015)	PCBP1	COREAD
Rubio-Perez&Tamborero(2015)	PCDH18	BLCA
Rubio-Perez&Tamborero(2015)	PCDH18	BRCA
Rubio-Perez&Tamborero(2015)	PCDH18	GBM
Rubio-Perez&Tamborero(2015)	PCDH18	HNSC
Rubio-Perez&Tamborero(2015)	PCDH18	RCCC
Rubio-Perez&Tamborero(2015)	PCDH18	LUSC
Rubio-Perez&Tamborero(2015)	PCDH18	PAAD
Rubio-Perez&Tamborero(2015)	PCDH18	PRAD
Rubio-Perez&Tamborero(2015)	PCDH18	CM
Rubio-Perez&Tamborero(2015)	PCDH18	UCEC
Rubio-Perez&Tamborero(2015)	PCSK5	STAD
Rubio-Perez&Tamborero(2015)	PCSK6	BLCA
Rubio-Perez&Tamborero(2015)	PCSK6	BRCA
Rubio-Perez&Tamborero(2015)	PCSK6	RCCC
Rubio-Perez&Tamborero(2015)	PCSK6	LUAD
Rubio-Perez&Tamborero(2015)	PCSK6	LUSC
Rubio-Perez&Tamborero(2015)	PCSK6	PAAD
Rubio-Perez&Tamborero(2015)	PER1	CM
Rubio-Perez&Tamborero(2015)	PGR	UCEC
Rubio-Perez&Tamborero(2015)	PHF6	BLCA
Rubio-Perez&Tamborero(2015)	PHF6	BRCA
Rubio-Perez&Tamborero(2015)	PHF6	RCCC
Rubio-Perez&Tamborero(2015)	PHF6	AML
Rubio-Perez&Tamborero(2015)	PHF6	LUAD
Rubio-Perez&Tamborero(2015)	PHF6	LUSC
Rubio-Perez&Tamborero(2015)	PHF6	CM
Rubio-Perez&Tamborero(2015)	PHF6	STAD
Rubio-Perez&Tamborero(2015)	PHF6	UCEC
Rubio-Perez&Tamborero(2015)	PIK3C2B	CM
Rubio-Perez&Tamborero(2015)	PIK3CA	BRCA
Rubio-Perez&Tamborero(2015)	PIK3CA	BRCA
Rubio-Perez&Tamborero(2015)	PIK3CA	BRCA
Rubio-Perez&Tamborero(2015)	PIK3CA	BRCA
Rubio-Perez&Tamborero(2015)	PIK3CA	BRCA
Rubio-Perez&Tamborero(2015)	PIK3CA	COREAD
Rubio-Perez&Tamborero(2015)	PIK3CA	ESCA
Rubio-Perez&Tamborero(2015)	PIK3CA	STAD
Rubio-Perez&Tamborero(2015)	PIK3CA	GBM
Rubio-Perez&Tamborero(2015)	PIK3CA	HNSC
Rubio-Perez&Tamborero(2015)	PIK3CA	HNSC
Rubio-Perez&Tamborero(2015)	PIK3CA	LGG
Rubio-Perez&Tamborero(2015)	PIK3CA	HC
Rubio-Perez&Tamborero(2015)	PIK3CA	LUSC
Rubio-Perez&Tamborero(2015)	PIK3CA	MB
Rubio-Perez&Tamborero(2015)	PIK3CA	MM
Rubio-Perez&Tamborero(2015)	PIK3CA	NB
Rubio-Perez&Tamborero(2015)	PIK3CA	OV
Rubio-Perez&Tamborero(2015)	PIK3CA	MB
Rubio-Perez&Tamborero(2015)	PIK3CA	SCLC
Rubio-Perez&Tamborero(2015)	PIK3CA	CM
Rubio-Perez&Tamborero(2015)	PIK3CA	STAD
Rubio-Perez&Tamborero(2015)	PIK3CA	THCA
Rubio-Perez&Tamborero(2015)	PIK3CA	UCEC
Rubio-Perez&Tamborero(2015)	PIK3CB	BLCA
Rubio-Perez&Tamborero(2015)	PIK3CB	BRCA
Rubio-Perez&Tamborero(2015)	PIK3CB	GBM
Rubio-Perez&Tamborero(2015)	PIK3CB	LUSC
Rubio-Perez&Tamborero(2015)	PIK3CB	NB
Rubio-Perez&Tamborero(2015)	PIK3CB	PRAD
Rubio-Perez&Tamborero(2015)	PIK3CB	CM
Rubio-Perez&Tamborero(2015)	PIK3CB	STAD
Rubio-Perez&Tamborero(2015)	PIK3R1	BRCA
Rubio-Perez&Tamborero(2015)	PIK3R1	COREAD
Rubio-Perez&Tamborero(2015)	PIK3R1	GBM
Rubio-Perez&Tamborero(2015)	PIK3R1	HNSC
Rubio-Perez&Tamborero(2015)	PIK3R1	RCCC
Rubio-Perez&Tamborero(2015)	PIK3R1	LGG
Rubio-Perez&Tamborero(2015)	PIK3R1	LUAD
Rubio-Perez&Tamborero(2015)	PIK3R1	CM
Rubio-Perez&Tamborero(2015)	PIK3R1	CM
Rubio-Perez&Tamborero(2015)	PIK3R1	STAD
Rubio-Perez&Tamborero(2015)	PIK3R1	UCEC
Rubio-Perez&Tamborero(2015)	PIK3R3	BRCA
Rubio-Perez&Tamborero(2015)	PIK3R3	HNSC
Rubio-Perez&Tamborero(2015)	PIK3R3	LUAD
Rubio-Perez&Tamborero(2015)	PIK3R3	LUSC
Rubio-Perez&Tamborero(2015)	PIK3R3	CM
Rubio-Perez&Tamborero(2015)	PIK3R3	UCEC
Rubio-Perez&Tamborero(2015)	PIP5K1A	BLCA
Rubio-Perez&Tamborero(2015)	PIP5K1A	BRCA
Rubio-Perez&Tamborero(2015)	PIP5K1A	RCCC
Rubio-Perez&Tamborero(2015)	PIP5K1A	LUAD
Rubio-Perez&Tamborero(2015)	PIP5K1A	LUSC
Rubio-Perez&Tamborero(2015)	PIP5K1A	CM
Rubio-Perez&Tamborero(2015)	PIP5K1A	STAD
Rubio-Perez&Tamborero(2015)	PLCB1	CLL
Rubio-Perez&Tamborero(2015)	PLCB1	CM
Rubio-Perez&Tamborero(2015)	PLCG1	UCEC
Rubio-Perez&Tamborero(2015)	PLXNA1	PRAD
Rubio-Perez&Tamborero(2015)	PLXNB2	UCEC
Rubio-Perez&Tamborero(2015)	POLR2B	BRCA
Rubio-Perez&Tamborero(2015)	POLR2B	COREAD
Rubio-Perez&Tamborero(2015)	POLR2B	HNSC
Rubio-Perez&Tamborero(2015)	POLR2B	LUAD
Rubio-Perez&Tamborero(2015)	POLR2B	OV
Rubio-Perez&Tamborero(2015)	POLR2B	CM
Rubio-Perez&Tamborero(2015)	POLR2B	STAD
Rubio-Perez&Tamborero(2015)	POM121	CM
Rubio-Perez&Tamborero(2015)	PPM1D	THCA
Rubio-Perez&Tamborero(2015)	PPP2R1A	COREAD
Rubio-Perez&Tamborero(2015)	PPP2R1A	HNSC
Rubio-Perez&Tamborero(2015)	PPP2R1A	RCCC
Rubio-Perez&Tamborero(2015)	PPP2R1A	LUAD
Rubio-Perez&Tamborero(2015)	PPP2R1A	CM
Rubio-Perez&Tamborero(2015)	PPP2R1A	STAD
Rubio-Perez&Tamborero(2015)	PPP2R1A	THCA
Rubio-Perez&Tamborero(2015)	PPP2R1A	UCEC
Rubio-Perez&Tamborero(2015)	PPP2R5A	LUAD
Rubio-Perez&Tamborero(2015)	PPP2R5A	CM
Rubio-Perez&Tamborero(2015)	PPP2R5A	UCEC
Rubio-Perez&Tamborero(2015)	PPP2R5C	HNSC
Rubio-Perez&Tamborero(2015)	PPP2R5C	LUSC
Rubio-Perez&Tamborero(2015)	PPP2R5C	CM
Rubio-Perez&Tamborero(2015)	PPP2R5C	CM
Rubio-Perez&Tamborero(2015)	PPP2R5C	UCEC
Rubio-Perez&Tamborero(2015)	PPP6C	CM
Rubio-Perez&Tamborero(2015)	PPP6C	CM
Rubio-Perez&Tamborero(2015)	PRKAR1A	BRCA
Rubio-Perez&Tamborero(2015)	PRKAR1A	MB
Rubio-Perez&Tamborero(2015)	PRKCZ	BRCA
Rubio-Perez&Tamborero(2015)	PRPF8	GBM
Rubio-Perez&Tamborero(2015)	PRPF8	HNSC
Rubio-Perez&Tamborero(2015)	PRPF8	AML
Rubio-Perez&Tamborero(2015)	PRPF8	LUAD
Rubio-Perez&Tamborero(2015)	PRPF8	LUSC
Rubio-Perez&Tamborero(2015)	PRPF8	PRAD
Rubio-Perez&Tamborero(2015)	PRPF8	THCA
Rubio-Perez&Tamborero(2015)	PRPF8	UCEC
Rubio-Perez&Tamborero(2015)	PRRX1	HNSC
Rubio-Perez&Tamborero(2015)	PRRX1	LUAD
Rubio-Perez&Tamborero(2015)	PRRX1	CM
Rubio-Perez&Tamborero(2015)	PRRX1	STAD
Rubio-Perez&Tamborero(2015)	PRRX1	UCEC
Rubio-Perez&Tamborero(2015)	PSIP1	HNSC
Rubio-Perez&Tamborero(2015)	PSMA6	RCCC
Rubio-Perez&Tamborero(2015)	PSMA6	LUAD
Rubio-Perez&Tamborero(2015)	PSMA6	CM
Rubio-Perez&Tamborero(2015)	PSMD11	LUAD
Rubio-Perez&Tamborero(2015)	PSME3	RCCC
Rubio-Perez&Tamborero(2015)	PTCH1	MB
Rubio-Perez&Tamborero(2015)	PTCH1	MB
Rubio-Perez&Tamborero(2015)	PTEN	ALL
Rubio-Perez&Tamborero(2015)	PTEN	BLCA
Rubio-Perez&Tamborero(2015)	PTEN	BRCA
Rubio-Perez&Tamborero(2015)	PTEN	BRCA
Rubio-Perez&Tamborero(2015)	PTEN	BRCA
Rubio-Perez&Tamborero(2015)	PTEN	COREAD
Rubio-Perez&Tamborero(2015)	PTEN	STAD
Rubio-Perez&Tamborero(2015)	PTEN	GBM
Rubio-Perez&Tamborero(2015)	PTEN	GBM
Rubio-Perez&Tamborero(2015)	PTEN	RCCC
Rubio-Perez&Tamborero(2015)	PTEN	LGG
Rubio-Perez&Tamborero(2015)	PTEN	HC
Rubio-Perez&Tamborero(2015)	PTEN	LUAD
Rubio-Perez&Tamborero(2015)	PTEN	LUSC
Rubio-Perez&Tamborero(2015)	PTEN	OV
Rubio-Perez&Tamborero(2015)	PTEN	PRAD
Rubio-Perez&Tamborero(2015)	PTEN	SCLC
Rubio-Perez&Tamborero(2015)	PTEN	SCLC
Rubio-Perez&Tamborero(2015)	PTEN	CM
Rubio-Perez&Tamborero(2015)	PTEN	CM
Rubio-Perez&Tamborero(2015)	PTEN	THCA
Rubio-Perez&Tamborero(2015)	PTEN	UCEC
Rubio-Perez&Tamborero(2015)	PTGS1	BRCA
Rubio-Perez&Tamborero(2015)	PTGS1	COREAD
Rubio-Perez&Tamborero(2015)	PTGS1	LUAD
Rubio-Perez&Tamborero(2015)	PTGS1	CM
Rubio-Perez&Tamborero(2015)	PTGS1	STAD
Rubio-Perez&Tamborero(2015)	PTPN11	PA
Rubio-Perez&Tamborero(2015)	PTPN11	CLL
Rubio-Perez&Tamborero(2015)	PTPN11	COREAD
Rubio-Perez&Tamborero(2015)	PTPN11	GBM
Rubio-Perez&Tamborero(2015)	PTPN11	AML
Rubio-Perez&Tamborero(2015)	PTPN11	LGG
Rubio-Perez&Tamborero(2015)	PTPN11	LUAD
Rubio-Perez&Tamborero(2015)	PTPN11	LUSC
Rubio-Perez&Tamborero(2015)	PTPN11	NB
Rubio-Perez&Tamborero(2015)	PTPN11	STAD
Rubio-Perez&Tamborero(2015)	PTPN11	UCEC
Rubio-Perez&Tamborero(2015)	PTPRF	STAD
Rubio-Perez&Tamborero(2015)	PTPRU	BLCA
Rubio-Perez&Tamborero(2015)	PTPRU	BRCA
Rubio-Perez&Tamborero(2015)	PTPRU	BRCA
Rubio-Perez&Tamborero(2015)	PTPRU	COREAD
Rubio-Perez&Tamborero(2015)	PTPRU	ESCA
Rubio-Perez&Tamborero(2015)	PTPRU	SCLC
Rubio-Perez&Tamborero(2015)	PTPRU	STAD
[truncated: 1,106 more rows]
