# Supplementary material for: Rational design of cancer gene panels with OncoPaD
Source: Genome Med. 2016 Oct 3;8:98. doi: 10.1186/s13073-016-0349-1 (PMC5047348; doi:10.1186/s13073-016-0349-1)
Supplement: Additional file 4: — Comparison with commercial panels. Excel file containing the results of the comparison of gene panels designed employing OncoPaD with commercially available panels (Table S3)﻿. (XLSX 34 kb) [file 13073_2016_349_MOESM4_ESM.xlsx]

## Sheet: Table S3A
Panel name	Company/organization	Genes	Cohort fraction	DNA Kbps	Proportion cancer drivers	Proportion of drug biomarkers
Onco-GeneSG	SG Kits	80	0.49	188.07	0.34	0.23
TruSeq Pan-Cancer	Illumina Inc	212 hotspots	0.52	17.17	0.96	0.81
Ion AmpliSeq Cancer Hotspot panel v2	ThermoFisher	1974 hotspots	0.54	5.807	1	0.86
Cancer Genomics Resource List	Zutter et al.,2014	290	0.54	669.63	0.19	0.05
OncoGxOne	GENEWIZ	65	0.62	167.18	0.69	0.72
Comprehensive Cancer Gene Set v2	Washington University	43	0.63	114.11	0.91	0.81
Cancer Gene Mutational Panel v2	Baylor University	50	0.64	125.71	0.88	0.8
IntelliGEN Oncology Therapeutic Panel	LabCorp	51	0.64	127.97	0.88	0.8
ICG100	Intermountain healthcare	97	0.68	237.48	0.67	0.64
Pan-Cancer Panel	xGen®	127	0.75	353.94	0.76	0.39
Gene Read DNAseq Targeted Panels v2	QIAGEN	160	0.76	439.07	0.76	0.46
OncoPlex	Washington University	234	0.77	577.83	0.47	0.38
Pan-cancer	FoundationOne®	237	0.8	634.24	0.57	0.45
Comprehensive Cancer Panel	Ion AmpliSeq™	409	0.84	1130.73	0.39	0.26
MSK-IMPACT	Memorial Sloan Kettering	6155 hotspots	0.9	1029.85	0.54	0.27
OncoPaD hotspots* - drug profiling** (Tier1&2)		12 genes + 538 hotspots	0.68	83.34	1	1
OncoPaD whole exome - drug profiling** (Tier1&2)		72	0.71	237.34	1	1
OncoPaD whole exome - drug profiling** (Tier1)		12	0.56	37.27	1	1
OncoPaD whole exome (Tier1)		68	0.76	390.12	1	0.47
OncoPaD hotspots* (Tier1)		31 genes + 521 hotspots	0.79	355.13	1	0.36
*TP53, EGFR, VHL and PTEN were included entirely rather than fragmented by hotspot mutational regions
**It includes only cancer driver genes with mutations associated to a drug effect - response/resistance

## Sheet: Table S3B
Panel name	Company/organization	Genes	Cohort fraction	DNA Kbps	Proportion of cancer drivers	Proportion of drug biomarkers
FusionPlex Solid Tumor Panel	Archer	53	0.41	138.4	0.32	0.42
TruSight Tumor 15	Illumina Inc.	15	0.56	30.45	0.93	0.93
TruSight Tumor 26	Illumina Inc.	26	0.63	64.25	0.96	0.81
GeneTrails Solid Tumor	Knight labs	37	0.67	90.26	0.86	0.89
OncoVantage Solid Tumor Mutation Analysis	Quests diagnostics	34	0.68	82.55	0.88	0.97
Solid Tumor Mutation Panel	Arup Laboratories	47	0.7	118.1	0.89	0.79
Solid Tumor Targeted Cancer Gene Panel	Mayo Clinic	50	0.71	127.97	0.9	0.82
SureSeq Solid Tumour Panel	Oxford gene technology	60	0.74	196.03	0.87	0.7
Solid tumor panel	Centrogene	62	0.76	222.27	0.87	0.79
OncoPaD hotspots* - drug profiling** (Tier1&2)		37 genes + 429 hotspots	0.73	87.61	1	1
OncoPaD whole exome - drug profiling** (Tier1&2)		64	0.76	224.38	1	1
OncoPaD whole exome - drug profiling** (Tier1)		10	0.62	24.18	1	1
OncoPaD whole exome (Tier1)		59	0.8	361.13	1	0.54
OncoPaD hotspots* (Tier1)		19 genes + 430 hotspots	0.83	291.83	1	0.36
*TP53, EGFR, VHL and PTEN were included entirely rather than fragmented by hotspot mutational regions
**It includes only cancer driver genes with mutations associated to a drug effect - response/resistance

## Sheet: Table S3C
Panel name	Company/organization	Breast carcinoma cohort fraction	Breast carcinoma Kbps	Glioblastoma cohort fraction	Glioblastoma Kbps	Colorectal cancer cohort fraction	Colorectal cancer Kbps
Comprehensive Cancer Panel	Ion AmpliSeq™	0.84	1063.01	0.94	902.21	0.99	862.21
Pan-cancer	FoundationOne®	0.8	603.43	0.88	517.6	0.98	483.74
OncoPlex	Washington University	0.77	546.567	0.89	469.47	0.98	412.51
Gene Read DNAseq Targeted Panels v2	QIAGEN	0.77	417.31	0.84	358.81	0.98	324.72
Solid tumor panel	Centrogene	0.68	213.08	0.82	200.06	0.98	185.04
OncoPaD whole exome (Tier1)		0.72	133.85	0.74	19.93	0.97	21.61
OncoPaD regions (Tier1&Tier2)		0.76	315.65	0.75	38.92	0.97	34.58
